# Supplementary material for: ENO2 Affects the Seed Size and Weight by Adjusting Cytokinin Content and Forming ENO2-bZIP75 Complex in Arabidopsis thaliana
Source: Front Plant Sci. 2020 Aug 26;11:574316. doi: 10.3389/fpls.2020.574316 (PMC7479207; doi:10.3389/fpls.2020.574316)
Supplement: Table S1 — Primers used for qRT-PCR analysis. [file Table_1.xlsx]

## Sheet: Table S1
Table S1 The primers of qRT-PCR analysis
Gene name	Gene ID	Sequence length (bp)	Primer sequence
			Forward sequence (5’-3’)	Reverse sequence (5’-3’)
PLAC8	At3g18470	704	GAACACCGTGAACTCAAA	AATCAACCCATCATCTGC
CYP78A8	At1g01190	1669	TAACAGACACTTCCGTAGATG	CTTTAGCCACGAACCTCT
AGROS	At3g59900	968	TAACTCGGATTTGTTCTG	GATCTTTAGGGCAACTGG
EXPA23	At5g39280	924	CCCGTGTTTGACGATGTA	CGCTCCCTGTTGAGTTTC
EXPA25	At5g39300	936	GAGACAGCGGCATTGAGC	TTGATGGTTCCGGGTAAA
ENO2	At2g36530	2003	GCTGAGTACCCAATCGTGTC	CAACAAATCATCACCGACAA
UBQ5	At3g62250	992	TCGACGCTTCATCTCGTCCT	CGCTGAACCTTTCCAGATCC
Gene name	Forward sequence (5’-3’)	Reverse sequence (5’-3’)
ENO2-BD	GGAATTCATGGCTACTATCACCGTTGT	AACTGCAGGTAGGGTTCCACAGGTT
MBP-1-BD	GGAATTCATGGTCCATGAACTTGACGG	AACTGCAGGTAGGGTTCCACAGGTT
bZIP75-AD	CGGGATCCATGTTCCAACAAAACTTACA	CCCTCGAGTTAAGATGGTTGATACGAAG
ENO2-nLUC	GGGGTACCATGGCTACTATCACCGTTGT	GCGTCGACGTAGGGTTCCACAGGTTTGC
MBP-1-nLUC	GGGGTACCATGGTCCATGAACTTGACGG	GCGTCGACGTAGGGTTCCACAGGTTTGC
bZIP75-cLUC	CGGGATCCATGTTCCAACAAAACTTACA	GCGTCGACAGATGGTTGATACGAAGATA
ENO2-His	CGGAATTCATGGCTACTATCACCG	CCCTCGAGGTAGGGTTCCACAGGTT
MBP-1-His	CGGAATTCATGGTCCATGAACTTG	CCCTCGAGGTAGGGTTCCACAGGTT
bZIP75-Gst	CGGGATCCATGTTCCAACAAAACTTACA	CCCTCGAGTTAAGATGGTTGATACGAAG
ENO2-YNE	GCGTCGACATGGCTACTATCACCGTTGT	GGGGTACCTTAGTAGGGTTCCACAGGTT
MBP-1-YNE	GCGTCGACATGGTCCATGAACTTGACGG	GGGGTACCTTAGTAGGGTTCCACAGGTT
bZIP75-YCE	CGGGATCCATGTTCCAACAAAACTTACA	GCGTCGACAGATGGTTGATACGAAGATA

## Sheet: Table S2
Gene	eno2_count	T_normalize	WT_count	C_normalize	FoldChange	Log2FoldChange	pval	padj	Up/Down	Significant	GeneName	Biotype	Position	NR:Seq-id	NR:Score	NR:Evalue	NR:Description	NT:Seq-id	NT:Score	NT:Evalue	NT:Description	Uniprot:UniProtKB-AC	Uniprot:Score	Uniprot:Evalue	Uniprot:Description	COG:gene	COG:Score	COG:Eval	COG:num	Pfam:pfam_ID	Pfam:pfam_Name	Pfam:pfam_Description	GO:biological_process	GO:cellular_component	GO:molecular_function	KEGG:KO	KEGG:Description
AT2G44250	219	11.9458	0	0.0264929	450.904	8.81668	2.07924e-44	7.17198e-43	up	yes	AT2G44250	protein_coding	chr2:18293457-18295536:+	gi|42569910|ref|NP_181954.2|	2101	0	uncharacterized protein [Arabidopsis thaliana]	gi|42569909|ref|NM_129989.3|	1352	0	Arabidopsis thaliana uncharacterized protein mRNA, complete cds	.	.	.	.	.	.	.	.	pfam03080	DUF239	Domain of unknown function (DUF239). This is a family of plant and bacterial proteins, a small number of which are putative carboxy-terminal peptidases.	.	.	.	.	.
AT5G10230	203	11.073	0	0.0264929	417.961	8.70722	8.3007e-42	2.6571e-40	up	yes	ANNAT7	protein_coding	chr5:3209497-3211483:-	gi|15238105|ref|NP_196585.1|	1684	0	annexin D7 [Arabidopsis thaliana]	gi|30683072|ref|NM_121061.2|	1176	0	Arabidopsis thaliana annexin D7 mRNA, complete cds	Q9LX07	653	0	Annexin D7	.	.	.	.	pfam00191	Annexin	Annexin. This family of annexins also includes giardin that has been shown to function as an annexin.	GO:0009409|response to cold;GO:0009408|response to heat;GO:0009651|response to salt stress;GO:0009414|response to water deprivation;	.	GO:0005509|calcium ion binding;GO:0005544|calcium-dependent phospholipid binding;	.	.
AT5G05030	198	10.8003	0	0.0264929	407.666	8.67124	5.52008e-41	1.71841e-39	up	yes	AT5G05030	protein_coding	chr5:1484177-1486065:-	gi|15238410|ref|NP_196122.1|	1931	0	uncharacterized protein [Arabidopsis thaliana]	gi|30680761|ref|NM_120585.2|	1213	0	Arabidopsis thaliana uncharacterized protein mRNA, complete cds	.	.	.	.	.	.	.	.	pfam03080	DUF239	Domain of unknown function (DUF239). This is a family of plant and bacterial proteins, a small number of which are putative carboxy-terminal peptidases.	.	.	.	.	.
AT1G19320	185	10.0912	0	0.0264929	380.9	8.57327	8.0334e-39	2.32094e-37	up	yes	AT1G19320	protein_coding	chr1:6679281-6680252:+	gi|30686314|ref|NP_173365.2|	1162	2e-158	pathogenesis-related thaumatin-like protein [Arabidopsis thaliana]	gi|145335897|ref|NM_101789.4|	864	0	Arabidopsis thaliana pathogenesis-related thaumatin-like protein mRNA, complete cds	P28493	268	1e-87	Pathogenesis-related protein 5	.	.	.	.	pfam00314	Thaumatin	Thaumatin family.	GO:0031540|regulation of anthocyanin biosynthetic process;GO:0046686|response to cadmium ion;GO:0010224|response to UV-B;GO:0009615|response to virus;GO:0009627|systemic acquired resistance;	GO:0048046|apoplast;GO:0005618|cell wall;GO:0005773|vacuole;	.	.	.
AT2G01667	181	9.87298	0	0.0264929	372.665	8.54173	3.78071e-38	1.08225e-36	up	yes	AT2G01667	protein_coding	chr2:295455-295556:+	gi|186498602|ref|NP_001118249.1|	171	1e-15	uncharacterized protein [Arabidopsis thaliana]	gi|330250293|gb|CP002685.1|	102	1e-45	Arabidopsis thaliana chromosome 2, complete sequence	.	.	.	.	.	.	.	.	pfam10590	PNPOx_C	Pyridoxine 5'-phosphate oxidase C-terminal dimerization region. Pyridoxine 5'-phosphate oxidase (PNPOx) catalyses the terminal step in the biosynthesis of pyridoxal 5'-phosphate (PLP), a cofactor used by many enzymes involved in amino acid metabolizm. The enzyme oxidizes either the 4'-hydroxyl group of pyridoxine 5'-phosphate (PNP) or the 4'-primary amine of pyridoxamine 5'-phosphate (PMP) to an …	.	.	.	.	.
AT2G19796	155	8.45476	0	0.0264929	319.133	8.31801	1.09513e-33	2.70568e-32	up	yes	AT2G19796	otherRNA	chr2:8529916-8530187:-	gi|98962207|gb|ABF59433.1|	353	2e-41	unknown protein [Arabidopsis thaliana]	gi|330250293|gb|CP002685.1|	272	1e-139	Arabidopsis thaliana chromosome 2, complete sequence	.	.	.	.	.	.	.	.	pfam15428	Imm14	Immunity protein 14. A predicted immunity protein with mostly all-beta fold and several conserved hydrophobic residues. Proteins containing this domain are present in bacterial polymorphic toxin systems as an immediate gene neighbor of the toxin gene, usually containing a domain of the Tox-URI1 or Tox-HNH family. The protein is also found heterogeneous polyimmunity loci.	.	.	.	.	.
AT5G63250	302	16.4731	1	0.0529859	310.897	8.28029	3.24561e-64	1.79621e-62	up	yes	AT5G63250	protein_coding	chr5:25360121-25360695:-	gi|15242693|ref|NP_201130.1|	574	1e-72	carbohydrate-binding X8 domain-containing protein [Arabidopsis thaliana]	gi|332002898|gb|CP002688.1|	575	0	Arabidopsis thaliana chromosome 5 sequence	Q84V39	95.9	2e-23	Major pollen allergen Ole e 10	.	.	.	.	pfam07983	X8	X8 domain. The X8 domain domain contains at least 6 conserved cysteine residues that presumably form three disulphide bridges. The domain is found in an Olive pollen allergen as well as at the C-terminus of several families of glycosyl hydrolases. This domain may be involved in carbohydrate binding. This domain is characteristic of GPI-anchored domains.	.	GO:0016023|cytoplasmic membrane-bounded vesicle;	.	.	.
AT3G54550	140	7.63656	0	0.0264929	288.249	8.17117	4.91542e-31	1.10085e-29	up	yes	AT3G54550	protein_coding	chr3:20193627-20194663:-	gi|15232533|ref|NP_191018.1|	1373	0	uncharacterized protein [Arabidopsis thaliana]	gi|18410085|ref|NM_115312.1|	867	0	Arabidopsis thaliana uncharacterized protein mRNA, complete cds	.	.	.	.	.	.	.	.	pfam04720	DUF506	Protein of unknown function (DUF506). Family of uncharacterized plant proteins.	.	.	.	.	.
AT1G13607	130	7.09109	0	0.0264929	267.66	8.06426	3.12849e-29	6.49271e-28	up	yes	AT1G13607	protein_coding	chr1:4660778-4661331:+	gi|79317919|ref|NP_001031039.1|	299	2e-32	defensin-like protein 286 [Arabidopsis thaliana]	gi|332189094|gb|CP002684.1|	392	0	Arabidopsis thaliana chromosome 1 sequence	Q2L6T6	119	8e-34	Defensin-like protein 286	.	.	.	.	pfam00105	zf-C4	Zinc finger, C4 type (two domains). In nearly all cases, this is the DNA binding domain of a nuclear hormone receptor. The alignment contains two Zinc finger domains that are too dissimilar to be aligned with each other.	GO:0050832|defense response to fungus;GO:0031640|killing of cells of other organism;	GO:0005576|extracellular region;	.	.	.
AT5G38170	129	7.03654	0	0.0264929	265.601	8.05312	4.75764e-29	9.77599e-28	up	yes	AT5G38170	protein_coding	chr5:15227638-15228081:+	gi|15240856|ref|NP_198633.1|	442	1e-53	bifunctional inhibitor/lipid-transfer protein/seed storage 2S albumin-like protein [Arabidopsis thaliana]	gi|332002898|gb|CP002688.1|	444	0	Arabidopsis thaliana chromosome 5 sequence	P82901	82	2e-19	Non-specific lipid-transfer protein 2P	.	.	.	.	pfam00234	Tryp_alpha_amyl	Protease inhibitor/seed storage/LTP family. This family is composed of trypsin-alpha amylase inhibitors, seed storage proteins and lipid transfer proteins from plants.	GO:0006869|lipid transport;	.	GO:0008289|lipid binding;	.	.
AT5G38160	114	6.21834	0	0.0264929	234.717	7.87478	2.80272e-26	5.24808e-25	up	yes	AT5G38160	protein_coding	chr5:15225767-15226208:+	gi|15240847|ref|NP_198632.1|	533	2e-67	Bifunctional inhibitor/lipid-transfer protein/seed storage 2S albumin superfamily protein [Arabidopsis thaliana]	gi|332002898|gb|CP002688.1|	442	0	Arabidopsis thaliana chromosome 5 sequence	Q43681	81.3	9e-19	Probable non-specific lipid-transfer protein AKCS9	.	.	.	.	pfam00234	Tryp_alpha_amyl	Protease inhibitor/seed storage/LTP family. This family is composed of trypsin-alpha amylase inhibitors, seed storage proteins and lipid transfer proteins from plants.	GO:0006869|lipid transport;	.	GO:0008289|lipid binding;	.	.
AT1G43667	113	6.16379	0	0.0264929	232.658	7.86207	4.31534e-26	7.97255e-25	up	yes	AT1G43667	protein_coding	chr1:16465056-16465565:-	gi|30693689|ref|NP_849769.1|	508	2e-63	bifunctional inhibitor/lipid-transfer protein/seed storage 2S albumin-like protein [Arabidopsis thaliana]	gi|332189094|gb|CP002684.1|	510	0	Arabidopsis thaliana chromosome 1 sequence	Q43681	74.3	6e-16	Probable non-specific lipid-transfer protein AKCS9	.	.	.	.	pfam14368	LTP_2	Probable lipid transfer. The members of this family are probably involved in lipid transfer. The family has several highly conserved cysteines, paired in various ways.	GO:0006869|lipid transport;	.	GO:0008289|lipid binding;	.	.
AT4G28365	439	23.9461	2	0.105972	225.967	7.81997	1.12094e-96	1.01145e-94	up	yes	ENODL3	protein_coding	chr4:14032845-14033840:-	gi|18417181|ref|NP_567806.1|	739	9e-95	early nodulin-like protein 3 [Arabidopsis thaliana]	gi|18417180|ref|NM_118977.1|	919	0	Arabidopsis thaliana early nodulin-like protein 3 mRNA, complete cds	Q9T076	117	2e-28	Early nodulin-like protein 2	.	.	.	.	pfam02298	Cu_bind_like	Plastocyanin-like domain. This family represents a domain found in flowering plants related to the copper binding protein plastocyanin. Some members of this family may not bind copper due to the lack of key residues.	.	GO:0031225|anchored component of membrane;GO:0046658|anchored component of plasma membrane;GO:0048046|apoplast;GO:0009507|chloroplast;GO:0005886|plasma membrane;GO:0005773|vacuole;	GO:0009055|electron carrier activity;	.	.
AT3G15960	105	5.72742	0	0.0264929	216.187	7.75613	1.40546e-24	2.44768e-23	up	yes	AT3G15960	protein_coding	chr3:5403970-5406461:-	gi|240255357|ref|NP_188217.4|	2205	0	mismatched DNA binding / ATP binding protein [Arabidopsis thaliana]	gi|240255356|ref|NM_112466.4|	1473	0	Arabidopsis thaliana mismatched DNA binding / ATP binding protein mRNA, complete cds	F4J1D9	853	0	NAI2-like protein	.	.	.	.	pfam01540	Lipoprotein_7	Adhesin lipoprotein. This family consists of the p50 and variable adherence-associated antigen (Vaa) adhesins from Mycoplasma hominis. M. hominis is a mycoplasma associated with human urogenital diseases, pneumonia, and septic arthritis. An adhesin is a cell surface molecule that mediates adhesion to other cells or to the surrounding surface or substrate. The Vaa antigen is a 50-kDa surface lipop…	GO:0006298|mismatch repair;	.	GO:0005524|ATP binding;GO:0030983|mismatched DNA binding;	.	.
AT2G44470	104	5.67287	0	0.0264929	214.128	7.74233	2.18092e-24	3.77705e-23	up	yes	BGLU29	protein_coding	chr2:18354186-18358679:+	gi|186508045|ref|NP_001118524.1|	3133	0	beta glucosidase 29 [Arabidopsis thaliana]	gi|186508044|ref|NM_001125052.1|	2054	0	Arabidopsis thaliana beta glucosidase 29 mRNA, complete cds	Q8GXT2	1211	0	Beta-glucosidase 29	BH1923	238	8e-71	COG2723	pfam00232	Glyco_hydro_1	Glycosyl hydrolase family 1.	GO:0005975|carbohydrate metabolic process;GO:0019762|glucosinolate catabolic process;GO:0009725|response to hormone;GO:0009651|response to salt stress;	.	GO:0008422|beta-glucosidase activity;	K01188	E3.2.1.21; beta-glucosidase [EC:3.2.1.21]
AT3G49307	104	5.67287	0	0.0264929	214.128	7.74233	2.18092e-24	3.77705e-23	up	yes	AT3G49307	protein_coding	chr3:18282202-18283194:-	gi|42572621|ref|NP_974406.1|	186	2e-15	uncharacterized protein [Arabidopsis thaliana]	gi|145362478|ref|NM_202677.2|	535	0	Arabidopsis thaliana uncharacterized protein mRNA, complete cds	.	.	.	.	.	.	.	.	pfam03845	Spore_permease	Spore germination protein.	.	.	.	.	.
AT5G62080	103	5.61833	0	0.0264929	212.069	7.72839	3.3873e-24	5.82583e-23	up	yes	AT5G62080	protein_coding	chr5:24933471-24934484:-	gi|18424547|ref|NP_568949.1|	477	7e-58	protease inhibitor/seed storage/lipid transfer protein (LTP) family protein [Arabidopsis thaliana]	gi|145359547|ref|NM_125601.2|	660	0	Arabidopsis thaliana protease inhibitor/seed storage/lipid transfer protein (LTP) family protein mRNA, complete cds	Q05772	111	2e-29	Tapetum-specific protein A9	.	.	.	.	pfam00234	Tryp_alpha_amyl	Protease inhibitor/seed storage/LTP family. This family is composed of trypsin-alpha amylase inhibitors, seed storage proteins and lipid transfer proteins from plants.	.	GO:0005576|extracellular region;	.	.	.
AT1G21395	100	5.45469	0	0.0264929	205.892	7.68574	1.27617e-23	2.13876e-22	up	yes	AT1G21395	protein_coding	chr1:7491965-7492351:+	gi|42571575|ref|NP_973878.1|	380	4e-45	uncharacterized protein [Arabidopsis thaliana]	gi|332189094|gb|CP002684.1|	387	0	Arabidopsis thaliana chromosome 1 sequence	.	.	.	.	.	.	.	.	pfam04533	Herpes_U44	Herpes virus U44 protein. This is a family of proteins from dsDNA beta-herpesvirinae and gamma-herpesvirinae viruses. The function is not known, and the proteins are named variously as U44, BSRF1, UL71, and M71. The family BSRF1 has been merged into this.	.	.	.	.	.
AT2G19802	384	20.946	2	0.105972	197.656	7.62685	3.21685e-86	2.42767e-84	up	yes	AT2G19802	protein_coding	chr2:8538776-8539217:-	gi|116830159|gb|ABK28037.1|	350	5e-40	unknown [Arabidopsis thaliana]	gi|330250293|gb|CP002685.1|	442	0	Arabidopsis thaliana chromosome 2, complete sequence	.	.	.	.	.	.	.	.	pfam03038	Herpes_UL95	UL95 family. Members of this family, found in several herpesviruses, include EBV BGLF3 and other UL95 proteins (e.g. HCMV UL95, HVS-1 34, HSV6 U67). Their function is unknown.	.	.	.	.	.
AT2G15325	93	5.07286	0	0.0264929	191.48	7.58105	2.91492e-22	4.61206e-21	up	yes	LTP9	protein_coding	chr2:6669654-6670381:-	gi|42569051|ref|NP_179135.2|	632	2e-81	pathogenesis-related protein LTP9 [Arabidopsis thaliana]	gi|42569050|ref|NM_127093.2|	601	0	Arabidopsis thaliana pathogenesis-related protein LTP9 mRNA, complete cds	Q6AWW0	248	1e-82	Non-specific lipid-transfer protein 9	.	.	.	.	pfam00234	Tryp_alpha_amyl	Protease inhibitor/seed storage/LTP family. This family is composed of trypsin-alpha amylase inhibitors, seed storage proteins and lipid transfer proteins from plants.	GO:0006869|lipid transport;	GO:0016020|membrane;	GO:0008289|lipid binding;	.	.
AT5G07260	91	4.96376	0	0.0264929	187.362	7.54968	7.19032e-22	1.12058e-20	up	yes	AT5G07260	protein_coding	chr5:2277813-2280281:+	gi|42567715|ref|NP_196343.2|	2928	0	START lipid-binding domain-containing protein [Arabidopsis thaliana]	gi|42567714|ref|NM_120808.3|	1898	0	Arabidopsis thaliana START lipid-binding domain-containing protein mRNA, complete cds	Q0WV12	180	6e-47	Homeobox-leucine zipper protein ANTHOCYANINLESS 2	.	.	.	.	pfam01852	START	START domain.	GO:0043481|anthocyanin accumulation in tissues in response to UV light;GO:0042335|cuticle development;GO:0009827|plant-type cell wall modification;GO:0048364|root development;GO:0048765|root hair cell differentiation;GO:0006351|transcription, DNA-templated;	GO:0005634|nucleus;	GO:0008289|lipid binding;GO:0043565|sequence-specific DNA binding;GO:0003700|transcription factor activity, sequence-specific DNA binding;	.	.
AT5G63230	170	9.27296	1	0.0529859	175.008	7.45128	1.02977e-39	3.075e-38	up	yes	AT5G63230	protein_coding	chr5:25357360-25357822:-	gi|145359593|ref|NP_201128.2|	493	3e-61	glycosyl hydrolase family protein 17 [Arabidopsis thaliana]	gi|332002898|gb|CP002688.1|	463	0	Arabidopsis thaliana chromosome 5 sequence	Q84V39	92.8	6e-23	Major pollen allergen Ole e 10	.	.	.	.	pfam07983	X8	X8 domain. The X8 domain domain contains at least 6 conserved cysteine residues that presumably form three disulphide bridges. The domain is found in an Olive pollen allergen as well as at the C-terminus of several families of glycosyl hydrolases. This domain may be involved in carbohydrate binding. This domain is characteristic of GPI-anchored domains.	.	GO:0016023|cytoplasmic membrane-bounded vesicle;	.	.	.
AT3G01415	85	4.63648	0	0.0264929	175.008	7.45128	1.107e-20	1.65479e-19	up	yes	AT3G01415	protein_coding	chr3:156148-156937:-	gi|297832802|ref|XP_002884283.1|	459	2e-54	predicted protein [Arabidopsis lyrata subsp. lyrata]	gi|332640072|gb|CP002686.1|	569	0	Arabidopsis thaliana chromosome 3, complete sequence	.	.	.	.	.	.	.	.	pfam01699	Na_Ca_ex	Sodium/calcium exchanger protein. This is a family of sodium/calcium exchanger integral membrane proteins. This family covers the integral membrane regions of the proteins. Sodium/calcium exchangers regulate intracellular Ca2+ concentrations in many cells; cardiac myocytes, epithelial cells, neurons retinal rod photoreceptors and smooth muscle cells. Ca2+ is moved into or out of the cytosol depen…	.	.	.	.	.
AT2G04750	83	4.52739	0	0.0264929	170.89	7.41693	2.77823e-20	4.04617e-19	up	yes	FIM4	protein_coding	chr2:1659762-1662748:-	gi|15224051|ref|NP_178552.1|	3342	0	actin binding calponin homology domain-containing protein [Arabidopsis thaliana]	gi|18395836|ref|NM_126505.1|	1959	0	Arabidopsis thaliana actin binding calponin homology domain-containing protein mRNA, complete cds	Q9SJ84	1291	0	Fimbrin-4	SPBC1778.06c	439	2e-144	COG5069	pfam00307	CH	Calponin homology (CH) domain. The CH domain is found in both cytoskeletal proteins and signal transduction proteins. The CH domain is involved in actin binding in some members of the family. However in calponins there is evidence that the CH domain is not involved in its actin binding activity. Most member proteins have from two to four copies of the CH domain, however some proteins such as calp…	GO:0051764|actin crosslink formation;GO:0051017|actin filament bundle assembly;GO:0051639|actin filament network formation;	GO:0005884|actin filament;GO:0032432|actin filament bundle;GO:0005618|cell wall;GO:0005737|cytoplasm;	GO:0051015|actin filament binding;	.	.
AT4G32100	82	4.47284	0	0.0264929	168.832	7.39944	4.40881e-20	6.33205e-19	up	yes	AT4G32100	protein_coding	chr4:15511757-15512218:-	gi|240256115|ref|NP_194938.4|	638	1e-83	beta-1,3-N-Acetylglucosaminyltransferase family protein [Arabidopsis thaliana]	gi|240256114|ref|NM_119362.4|	369	0	Arabidopsis thaliana beta-1,3-N-Acetylglucosaminyltransferase family protein mRNA, complete cds	.	.	.	.	.	.	.	.	pfam00920	ILVD_EDD	Dehydratase family.	.	.	.	.	.
AT5G38180	82	4.47284	0	0.0264929	168.832	7.39944	4.40881e-20	6.33205e-19	up	yes	AT5G38180	protein_coding	chr5:15229810-15230243:+	gi|15240857|ref|NP_198634.1|	482	5e-60	Bifunctional inhibitor/lipid-transfer protein/seed storage 2S albumin superfamily protein [Arabidopsis thaliana]	gi|332002898|gb|CP002688.1|	434	0	Arabidopsis thaliana chromosome 5 sequence	Q43681	65.1	8e-13	Probable non-specific lipid-transfer protein AKCS9	.	.	.	.	pfam14368	LTP_2	Probable lipid transfer. The members of this family are probably involved in lipid transfer. The family has several highly conserved cysteines, paired in various ways.	GO:0006869|lipid transport;	.	GO:0008289|lipid binding;	.	.
AT1G52695	81	4.41829	0	0.0264929	166.773	7.38174	7.00452e-20	9.95671e-19	up	yes	AT1G52695	protein_coding	chr1:19621238-19623461:-	gi|30695308|ref|NP_849799.1|	1153	6e-157	alpha/beta-Hydrolases superfamily protein [Arabidopsis thaliana]	gi|42570232|ref|NM_179468.2|	942	0	Arabidopsis thaliana alpha/beta-Hydrolases superfamily protein mRNA, complete cds	Q9QYL8	74.3	3e-14	Acyl-protein thioesterase 2	.	.	.	.	pfam02230	Abhydrolase_2	Phospholipase/Carboxylesterase. This family consists of both phospholipases and carboxylesterases with broad substrate specificity, and is structurally related to alpha/beta hydrolases pfam00561.	GO:0006631|fatty acid metabolic process;GO:0002084|protein depalmitoylation;	GO:0005737|cytoplasm;GO:0070062|extracellular exosome;	GO:0052689|carboxylic ester hydrolase activity;GO:0008474|palmitoyl-(protein) hydrolase activity;	K06130	LYPLA2; lysophospholipase II [EC:3.1.1.5]
AT2G32370	469	25.5825	3	0.158958	160.939	7.33037	2.54533e-107	2.61939e-105	up	yes	HDG3	protein_coding	chr2:13740878-13746286:+	gi|186504743|ref|NP_180796.2|	3546	0	homeobox-leucine zipper protein HDG3 [Arabidopsis thaliana]	gi|186504742|ref|NM_128796.3|	2863	0	Arabidopsis thaliana homeobox-leucine zipper protein HDG3 mRNA, complete cds	Q9ZV65	1371	0	Homeobox-leucine zipper protein HDG3	.	.	.	.	pfam01852	START	START domain.	GO:0048825|cotyledon development;GO:0006351|transcription, DNA-templated;	GO:0005634|nucleus;	GO:0008289|lipid binding;GO:0043565|sequence-specific DNA binding;GO:0003700|transcription factor activity, sequence-specific DNA binding;	K09338	HD-ZIP; homeobox-leucine zipper protein
AT1G48930	70	3.81828	0	0.0264929	144.124	7.17117	1.23627e-17	1.55969e-16	up	yes	AtGH9C1	protein_coding	chr1:18101643-18104768:-	gi|15222010|ref|NP_175323.1|	2932	0	glycosyl hydrolase 9C1 [Arabidopsis thaliana]	gi|30694445|ref|NM_103786.2|	2097	0	Arabidopsis thaliana glycosyl hydrolase 9C1 mRNA, complete cds	Q9M995	1124	0	Endoglucanase 5	.	.	.	.	pfam00759	Glyco_hydro_9	Glycosyl hydrolase family 9.	GO:0071555|cell wall organization;GO:0030245|cellulose catabolic process;	GO:0005576|extracellular region;	GO:0008810|cellulase activity;GO:0030247|polysaccharide binding;	.	.
AT5G07210	69	3.76373	0	0.0264929	142.066	7.15041	1.99408e-17	2.47315e-16	up	yes	ARR21	protein_coding	chr5:2252237-2256018:+	gi|15240724|ref|NP_196338.1|	3338	0	putative two-component response regulator ARR21 [Arabidopsis thaliana]	gi|18415433|ref|NM_120803.1|	1866	0	Arabidopsis thaliana putative two-component response regulator ARR21 mRNA, complete cds	Q9LYP5	1273	0	Putative two-component response regulator ARR21	.	.	.	.	pfam00072	Response_reg	Response regulator receiver domain. This domain receives the signal from the sensor partner in bacterial two-component systems. It is usually found N-terminal to a DNA binding effector domain.	GO:0009736|cytokinin-activated signaling pathway;GO:0000160|phosphorelay signal transduction system;GO:0006351|transcription, DNA-templated;	GO:0005634|nucleus;	GO:0003677|DNA binding;GO:0003700|transcription factor activity, sequence-specific DNA binding;	K14491	ARR-B; two-component response regulator ARR-B family
AT2G03190	62	3.3819	0	0.0264929	127.653	6.99608	5.89357e-16	6.64138e-15	up	yes	ASK16	protein_coding	chr2:964214-964901:+	gi|18395500|ref|NP_565297.1|	829	4e-110	SKP1-like protein 16 [Arabidopsis thaliana]	gi|330250293|gb|CP002685.1|	688	0	Arabidopsis thaliana chromosome 2, complete sequence	O81055	323	2e-111	SKP1-like protein 16	SPBC409.05	117	2e-31	COG5201	pfam01466	Skp1	Skp1 family, dimerization domain.	GO:0016567|protein ubiquitination;GO:0006511|ubiquitin-dependent protein catabolic process;	GO:0005634|nucleus;GO:0019005|SCF ubiquitin ligase complex;	.	K03094	SKP1, CBF3D; S-phase kinase-associated protein 1
AT4G12825	62	3.3819	0	0.0264929	127.653	6.99608	5.89357e-16	6.64138e-15	up	yes	AT4G12825	protein_coding	chr4:7529471-7529892:+	gi|145333027|ref|NP_001078379.1|	490	3e-61	protease inhibitor/seed storage/LTP family protein [Arabidopsis thaliana]	gi|332656411|gb|CP002687.1|	422	0	Arabidopsis thaliana chromosome 4 sequence	P82900	63.9	2e-12	Non-specific lipid-transfer protein 2G	.	.	.	.	pfam14368	LTP_2	Probable lipid transfer. The members of this family are probably involved in lipid transfer. The family has several highly conserved cysteines, paired in various ways.	GO:0071555|cell wall organization;GO:0006869|lipid transport;	GO:0005618|cell wall;GO:0005576|extracellular region;	GO:0008289|lipid binding;	.	.
AT4G37360	62	3.3819	0	0.0264929	127.653	6.99608	5.89357e-16	6.64138e-15	up	yes	CYP81D2	protein_coding	chr4:17567124-17568858:-	gi|15235535|ref|NP_195452.1|	2650	0	cytochrome P450, family 81, subfamily D, polypeptide 2 [Arabidopsis thaliana]	gi|18420024|ref|NM_119899.1|	1500	0	Arabidopsis thaliana cytochrome P450, family 81, subfamily D, polypeptide 2 mRNA, complete cds	Q9LHA1	640	0	Cytochrome P450 81D11	all3746	124	3e-30	COG2124	pfam00067	p450	Cytochrome P450. Cytochrome P450s are haem-thiolate proteins involved in the oxidative degradation of various compounds. They are particularly well known for their role in the degradation of environmental toxins and mutagens. They can be divided into 4 classes, according to the method by which electrons from NAD(P)H are delivered to the catalytic site. Sequence conservation is relatively low with…	GO:0002213|defense response to insect;GO:0042343|indole glucosinolate metabolic process;GO:0044550|secondary metabolite biosynthetic process;	GO:0016021|integral component of membrane;GO:0016020|membrane;	GO:0020037|heme binding;GO:0005506|iron ion binding;GO:0016709|oxidoreductase activity, acting on paired donors, with incorporation or reduction of molecular oxygen, NAD(P)H as one donor, and incorporation of one atom of oxygen;	.	.
AT5G52160	62	3.3819	0	0.0264929	127.653	6.99608	5.89357e-16	6.64138e-15	up	yes	AT5G52160	protein_coding	chr5:21195044-21195763:+	gi|15242288|ref|NP_200029.1|	345	3e-38	bifunctional inhibitor/lipid-transfer protein/seed storage 2S albumin-like protein [Arabidopsis thaliana]	gi|145359147|ref|NM_124595.3|	624	0	Arabidopsis thaliana bifunctional inhibitor/lipid-transfer protein/seed storage 2S albumin-like protein mRNA, complete cds	Q38737	79.7	1e-17	Stamen-specific protein FIL1	.	.	.	.	pfam00234	Tryp_alpha_amyl	Protease inhibitor/seed storage/LTP family. This family is composed of trypsin-alpha amylase inhibitors, seed storage proteins and lipid transfer proteins from plants.	.	GO:0005576|extracellular region;	.	.	.
AT3G20030	61	3.32736	0	0.0264929	125.594	6.97263	9.61712e-16	1.06922e-14	up	yes	AT3G20030	protein_coding	chr3:6990254-6991462:+	gi|15231021|ref|NP_188638.1|	2160	0	putative F-box protein [Arabidopsis thaliana]	gi|332640072|gb|CP002686.1|	1209	0	Arabidopsis thaliana chromosome 3, complete sequence	Q9LJZ8	836	0	Putative F-box protein At3g20030	.	.	.	.	pfam07734	FBA_1	F-box associated. Most of these proteins contain pfam00646 at the N terminus, suggesting that they are effectors linked with ubiquitination.	GO:0031146|SCF-dependent proteasomal ubiquitin-dependent protein catabolic process;	GO:0019005|SCF ubiquitin ligase complex;	GO:0004842|ubiquitin-protein transferase activity;	.	.
AT1G48195	60	3.27281	0	0.0264929	123.535	6.94878	1.57176e-15	1.71832e-14	up	yes	AT1G48195	protein_coding	chr1:17796258-17796784:+	gi|42571795|ref|NP_973988.1|	433	3e-52	zinc finger CCCH domain-containing protein 13 [Arabidopsis thaliana]	gi|332189094|gb|CP002684.1|	527	0	Arabidopsis thaliana chromosome 1 sequence	Q3ECU8	171	1e-53	Zinc finger CCCH domain-containing protein 13	.	.	.	.	pfam00642	zf-CCCH	Zinc finger C-x8-C-x5-C-x3-H type (and similar).	.	.	GO:0003677|DNA binding;GO:0046872|metal ion binding;	.	.
AT1G71250	60	3.27281	0	0.0264929	123.535	6.94878	1.57176e-15	1.71832e-14	up	yes	AT1G71250	protein_coding	chr1:26860110-26861726:+	gi|15224005|ref|NP_177281.1|	1957	0	GDSL esterase/lipase [Arabidopsis thaliana]	gi|145337406|ref|NM_105794.3|	1276	0	Arabidopsis thaliana GDSL esterase/lipase mRNA, complete cds	Q9FVV1	758	0	GDSL esterase/lipase At1g71250	all3634	61.2	2e-09	COG3240	pfam00657	Lipase_GDSL	GDSL-like Lipase/Acylhydrolase.	GO:0016042|lipid catabolic process;	GO:0005576|extracellular region;	GO:0016298|lipase activity;	.	.
AT1G02980	118	6.43653	1	0.0529859	121.476	6.92453	4.74789e-29	9.77209e-28	up	yes	CUL2	protein_coding	chr1:677360-681378:+	gi|22329305|ref|NP_171797.2|	3837	0	cullin 2 [Arabidopsis thaliana]	gi|145335012|ref|NM_100179.3|	2327	0	Arabidopsis thaliana cullin 2 mRNA, complete cds	Q9SRZ0	1482	0	Cullin-2	SPAC24H6.03	261	4e-74	COG5647	pfam00888	Cullin	Cullin family.	GO:0042787|protein ubiquitination involved in ubiquitin-dependent protein catabolic process;	GO:0009941|chloroplast envelope;GO:0031461|cullin-RING ubiquitin ligase complex;GO:0019005|SCF ubiquitin ligase complex;	GO:0031625|ubiquitin protein ligase binding;	K03347	CUL1, CDC53; cullin 1
AT1G72580	59	3.21826	0	0.0264929	121.476	6.92453	2.57283e-15	2.77858e-14	up	yes	AT1G72580	protein_coding	chr1:27334076-27334771:-	gi|15218531|ref|NP_177402.1|	412	2e-48	uncharacterized protein [Arabidopsis thaliana]	gi|334183865|ref|NM_105917.2|	624	0	Arabidopsis thaliana uncharacterized protein mRNA, complete cds	.	.	.	.	.	.	.	.	pfam10318	7TM_GPCR_Srh	Serpentine type 7TM GPCR chemoreceptor Srh. Chemoreception is mediated in Caenorhabditis elegans by members of the seven-transmembrane G-protein-coupled receptor class (7TM GPCRs) of proteins which are of the serpentine type. Srh is part of the Str superfamily of chemoreceptors. Chemoperception is one of the central senses of soil nematodes like C. elegans which are otherwise 'blind' and 'deaf'.	.	.	.	.	.
AT2G27700	116	6.32743	1	0.0529859	119.417	6.89987	1.26675e-28	2.5565e-27	up	yes	AT2G27700	protein_coding	chr2:11813949-11816002:-	gi|186503604|ref|NP_001118399.1|	2511	0	putative translation initiation factor IF-2 [Arabidopsis thaliana]	gi|186503603|ref|NM_001124927.1|	1443	0	Arabidopsis thaliana putative translation initiation factor IF-2 mRNA, complete cds	Q10251	492	2e-161	Eukaryotic translation initiation factor 5B	SPAC56F8.03	496	1e-163	COG0532	pfam00009	GTP_EFTU	Elongation factor Tu GTP binding domain. This domain contains a P-loop motif, also found in several other families such as pfam00071, pfam00025 and pfam00063. Elongation factor Tu consists of three structural domains, this plus two C-terminal beta barrel domains.	GO:0006412|translation;	GO:0005829|cytosol;GO:0005622|intracellular;	GO:0005525|GTP binding;GO:0003924|GTPase activity;GO:0046872|metal ion binding;GO:0003743|translation initiation factor activity;	K03243	EIF5B; translation initiation factor 5B
AT1G26797	58	3.16372	0	0.0264929	119.417	6.89987	4.21825e-15	4.47792e-14	up	yes	AT1G26797	protein_coding	chr1:9280955-9281560:+	gi|30689650|ref|NP_849709.1|	751	3e-99	plant self-incompatibility protein S1 family [Arabidopsis thaliana]	gi|332189094|gb|CP002684.1|	606	0	Arabidopsis thaliana chromosome 1 sequence	.	.	.	.	.	.	.	.	pfam05938	Self-incomp_S1	Plant self-incompatibility protein S1. This family consists of a series of plant proteins which are related to the Papaver rhoeas S1 self-incompatibility protein. Self incompatibility (SI) is the single most important outbreeding device found in angiosperms and is a mechanism that regulates the acceptance or rejection of pollen. S1 is known to exhibit specific pollen-inhibitory properties.	.	.	.	.	.
AT3G16895	58	3.16372	0	0.0264929	119.417	6.89987	4.21825e-15	4.47792e-14	up	yes	AT3G16895	protein_coding	chr3:5770868-5771544:-	gi|42572459|ref|NP_974325.1|	433	9e-53	defensin-like protein 47 [Arabidopsis thaliana]	gi|42572458|ref|NM_202596.1|	434	0	Arabidopsis thaliana defensin-like protein 47 mRNA, complete cds	Q3E7C7	171	5e-54	Defensin-like protein 47	.	.	.	.	pfam03496	ADPrib_exo_Tox	ADP-ribosyltransferase exoenzyme. This is a family of bacterial and viral bi-glutamic acid ADP-ribosyltransferases; in aexT from Aeromonas salmonicida E403 is the catalytic residue and E401 contributes to the transfer of ADP-ribose to the target protein. In clostridial species it is actin that is being ADP-ribosylated; this result is lethal and dermonecrotic in infected mammals.	GO:0050832|defense response to fungus;GO:0031640|killing of cells of other organism;	GO:0005576|extracellular region;	.	.	.
AT1G26796	54	2.94553	0	0.0264929	111.182	6.79678	3.09898e-14	3.11199e-13	up	yes	AT1G26796	protein_coding	chr1:9278953-9279482:+	gi|79318657|ref|NP_001031095.1|	756	3e-100	self-incompatibility protein S1 family protein [Arabidopsis thaliana]	gi|332189094|gb|CP002684.1|	530	0	Arabidopsis thaliana chromosome 1 sequence	.	.	.	.	.	.	.	.	pfam05938	Self-incomp_S1	Plant self-incompatibility protein S1. This family consists of a series of plant proteins which are related to the Papaver rhoeas S1 self-incompatibility protein. Self incompatibility (SI) is the single most important outbreeding device found in angiosperms and is a mechanism that regulates the acceptance or rejection of pollen. S1 is known to exhibit specific pollen-inhibitory properties.	.	.	.	.	.
AT5G07200	54	2.94553	0	0.0264929	111.182	6.79678	3.09898e-14	3.11199e-13	up	yes	GA20OX3	protein_coding	chr5:2243553-2245339:-	gi|15240722|ref|NP_196337.1|	2058	0	gibberellin 20 oxidase 3 [Arabidopsis thaliana]	gi|30681789|ref|NM_120802.2|	1607	0	Arabidopsis thaliana gibberellin 20 oxidase 3 mRNA, complete cds	Q39112	797	0	Gibberellin 20 oxidase 3	PA4191	122	4e-30	COG3491	pfam03171	2OG-FeII_Oxy	2OG-Fe(II) oxygenase superfamily. This family contains members of the 2-oxoglutarate (2OG) and Fe(II)-dependent oxygenase superfamily. This family includes the C-terminal of prolyl 4-hydroxylase alpha subunit. The holoenzyme has the activity EC:1.14.11.2 catalyzing the reaction: Procollagen L-proline + 2-oxoglutarate + O2 <=> procollagen trans- 4-hydroxy-L-proline + succinate + CO2. The full enzy…	GO:0009908|flower development;GO:0009740|gibberellic acid mediated signaling pathway;GO:0009686|gibberellin biosynthetic process;GO:0009416|response to light stimulus;GO:0009826|unidimensional cell growth;	.	GO:0045544|gibberellin 20-oxidase activity;GO:0046872|metal ion binding;	K05282	E1.14.11.12; gibberellin 20-oxidase [EC:1.14.11.12]
AT4G00295	52	2.83644	0	0.0264929	107.064	6.74233	8.48708e-14	8.16076e-13	up	yes	AT4G00295	protein_coding	chr4:126509-128060:+	gi|18411279|ref|NP_567166.1|	2286	0	fringe-related protein [Arabidopsis thaliana]	gi|30678595|ref|NM_116251.2|	1401	0	Arabidopsis thaliana fringe-related protein mRNA, complete cds	.	.	.	.	.	.	.	.	pfam04646	DUF604	Protein of unknown function, DUF604. This family includes a conserved region found in several uncharacterized plant proteins.	.	.	.	.	.
AT5G48100	200	10.9094	2	0.105972	102.946	6.68574	1.2438e-48	4.85513e-47	up	yes	TT10	protein_coding	chr5:19489327-19492744:-	gi|30695378|ref|NP_199621.2|	2740	0	laccase-15 [Arabidopsis thaliana]	gi|30695377|ref|NM_124184.2|	2063	0	Arabidopsis thaliana laccase-15 mRNA, complete cds	Q84J37	1063	0	Laccase-15	YFL041w	117	2e-26	COG2132	pfam07732	Cu-oxidase_3	Multicopper oxidase. This entry contains many divergent copper oxidase-like domains that are not recognized by the pfam00394 model.	GO:0009809|lignin biosynthetic process;GO:0046274|lignin catabolic process;GO:0010023|proanthocyanidin biosynthetic process;GO:0046688|response to copper ion;	GO:0048046|apoplast;	GO:0005507|copper ion binding;GO:0052716|hydroquinone:oxygen oxidoreductase activity;GO:0016722|oxidoreductase activity, oxidizing metal ions;	K05909	E1.10.3.2; laccase [EC:1.10.3.2]
AT4G00872	49	2.6728	0	0.0264929	100.887	6.6566	3.8994e-13	3.59405e-12	up	yes	AT4G00872	protein_coding	chr4:364027-364757:-	gi|238480162|ref|NP_001154196.1|	833	5e-111	plant invertase/pectin methylesterase inhibitor domain-containing protein [Arabidopsis thaliana]	gi|238480161|ref|NM_001160724.1|	442	0	Arabidopsis thaliana plant invertase/pectin methylesterase inhibitor domain-containing protein mRNA, complete cds	P83326	53.9	8e-08	Pectinesterase inhibitor	.	.	.	.	pfam04043	PMEI	Plant invertase/pectin methylesterase inhibitor. This domain inhibits pectin methylesterases (PMEs) and invertases through formation of a non-covalent 1:1 complex. It has been implicated in the regulation of fruit development, carbohydrate metabolizm and cell wall extension. It may also be involved in inhibiting microbial pathogen PMEs. It has been observed that it is often expressed as a large i…	.	GO:0005737|cytoplasm;	GO:0004857|enzyme inhibitor activity;	.	.
AT3G12880	47	2.5637	0	0.0264929	96.7693	6.59648	1.08798e-12	9.66994e-12	up	yes	AT3G12880	protein_coding	chr3:4095414-4096236:+	gi|42564106|ref|NP_187894.2|	861	5e-114	plant invertase/pectin methylesterase inhibitor domain-containing protein [Arabidopsis thaliana]	gi|332640072|gb|CP002686.1|	823	0	Arabidopsis thaliana chromosome 3, complete sequence	.	.	.	.	.	.	.	.	pfam04043	PMEI	Plant invertase/pectin methylesterase inhibitor. This domain inhibits pectin methylesterases (PMEs) and invertases through formation of a non-covalent 1:1 complex. It has been implicated in the regulation of fruit development, carbohydrate metabolizm and cell wall extension. It may also be involved in inhibiting microbial pathogen PMEs. It has been observed that it is often expressed as a large i…	.	.	.	.	.
AT3G18470	47	2.5637	0	0.0264929	96.7693	6.59648	1.08798e-12	9.66994e-12	up	yes	PLAC7	protein_coding	chr3:6334822-6335822:-	gi|15229654|ref|NP_188476.1|	697	2e-90	PLAC8 family protein [Arabidopsis thaliana]	gi|30684947|ref|NM_112732.3|	704	0	Arabidopsis thaliana PLAC8 family protein mRNA, complete cds	Q9LS43	273	9e-92	Protein PLANT CADMIUM RESISTANCE 7	.	.	.	.	pfam04749	PLAC8	PLAC8 family. This family includes the Placenta-specific gene 8 protein.	.	GO:0016021|integral component of membrane;	.	.	.
AT3G30842	47	2.5637	0	0.0264929	96.7693	6.59648	1.08798e-12	9.66994e-12	up	yes	ABCG38	protein_coding	chr3:12593810-12600432:-	gi|75326883|sp|Q7PC85.1|AB38G_ARATH	7248	0	RecName: Full=ABC transporter G family member 38; Short=ABC transporter ABCG.38; Short=AtABCG38; AltName: Full=Pleiotropic drug resistance protein 10	gi|565470777|ref|XM_006293130.1|	2853	0	Capsella rubella hypothetical protein (CARUB_v10019510mg) mRNA, complete cds	Q7PC85	2794	0	ABC transporter G family member 38	.	.	.	.	pfam01061	ABC2_membrane	ABC-2 type transporter.	.	GO:0016021|integral component of membrane;GO:0005886|plasma membrane;	GO:0005524|ATP binding;GO:0042626|ATPase activity, coupled to transmembrane movement of substances;	.	.
AT2G20170	45	2.45461	0	0.0264929	92.6514	6.53374	3.05984e-12	2.62587e-11	up	yes	AT2G20170	protein_coding	chr2:8701013-8704357:+	gi|15225313|ref|NP_179607.1|	2002	0	uncharacterized protein [Arabidopsis thaliana]	gi|186501700|ref|NM_127576.2|	1460	0	Arabidopsis thaliana uncharacterized protein mRNA, complete cds	.	.	.	.	.	.	.	.	pfam03080	DUF239	Domain of unknown function (DUF239). This is a family of plant and bacterial proteins, a small number of which are putative carboxy-terminal peptidases.	.	.	.	.	.
AT4G14245	44	2.40006	0	0.0264929	90.5925	6.50132	5.14729e-12	4.3307e-11	up	yes	AT4G14245	protein_coding	chr4:8208857-8210264:-	gi|334186515|ref|NP_193161.3|	1682	0	UBX domain-containing pseudogene [Arabidopsis thaliana]	gi|332656411|gb|CP002687.1|	1408	0	Arabidopsis thaliana chromosome 4 sequence	P0DKI5	102	2e-22	Plant UBX domain-containing protein 16	.	.	.	.	pfam00789	UBX	UBX domain. This domain is present in ubiquitin-regulatory proteins and is a general Cdc48-interacting module.	.	GO:0016021|integral component of membrane;	.	.	.
AT3G60700	87	4.74558	1	0.0529859	89.5631	6.48483	2.79842e-22	4.43335e-21	up	yes	AT3G60700	protein_coding	chr3:22438223-22439294:+	gi|15232402|ref|NP_191629.1|	1176	3e-160	uncharacterized protein [Arabidopsis thaliana]	gi|30695258|ref|NM_115934.2|	718	0	Arabidopsis thaliana uncharacterized protein mRNA, complete cds	.	.	.	.	.	.	.	.	pfam06651	DUF1163	Protein of unknown function (DUF1163). This family represents the C-terminus of hypothetical Arabidopsis thaliana proteins of unknown function.	.	.	.	.	.
AT4G15970	43	2.34551	0	0.0264929	88.5336	6.46815	8.67714e-12	7.18407e-11	up	yes	AT4G15970	protein_coding	chr4:9049328-9051370:+	gi|68566155|sp|P0C042.1|Y4597_ARATH	1965	0	RecName: Full=Uncharacterized protein At4g15970	gi|240255896|ref|NM_117689.5|	1139	0	Arabidopsis thaliana Nucleotide-diphospho-sugar transferase family protein mRNA, complete cds	P0C042	761	0	Uncharacterized protein At4g15970	.	.	.	.	pfam03407	Nucleotid_trans	Nucleotide-diphospho-sugar transferase. Proteins in this family have been been predicted to be nucleotide-diphospho-sugar transferases.	GO:0006874|cellular calcium ion homeostasis;GO:0042632|cholesterol homeostasis;GO:0016311|dephosphorylation;GO:0017144|drug metabolic process;GO:0019373|epoxygenase P450 pathway;GO:0006954|inflammatory response;GO:0046839|phospholipid dephosphorylation;GO:0010628|positive regulation of gene expression;GO:0045909|positive regulation of vasodilation;GO:0072593|reactive oxygen species metabolic proc…	GO:0005737|cytoplasm;GO:0005829|cytosol;GO:0070062|extracellular exosome;GO:0005777|peroxisome;	GO:0033885|10-hydroxy-9-(phosphonooxy)octadecanoate phosphatase activity;GO:0004301|epoxide hydrolase activity;GO:0042577|lipid phosphatase activity;GO:0000287|magnesium ion binding;GO:0016791|phosphatase activity;GO:0042803|protein homodimerization activity;GO:0005102|receptor binding;GO:0015643|toxic substance binding;	.	.
AT1G68510	41	2.23642	0	0.0264929	84.4158	6.39944	2.48203e-11	1.96857e-10	up	yes	LBD42	protein_coding	chr1:25706882-25708503:+	gi|15221429|ref|NP_177018.1|	1254	6e-170	LOB domain-containing protein 42 [Arabidopsis thaliana]	gi|145337288|ref|NM_105522.4|	1104	0	Arabidopsis thaliana LOB domain-containing protein 42 mRNA, complete cds	Q9CA30	487	3e-171	LOB domain-containing protein 42	.	.	.	.	pfam03195	DUF260	Protein of unknown function DUF260.	GO:0010158|abaxial cell fate specification;GO:0048653|anther development;GO:0048440|carpel development;GO:0009908|flower development;GO:0009965|leaf morphogenesis;GO:0010094|specification of carpel identity;GO:0010093|specification of floral organ identity;GO:0010097|specification of stamen identity;GO:0048443|stamen development;	GO:0005634|nucleus;	GO:0046872|metal ion binding;GO:0043565|sequence-specific DNA binding;GO:0003700|transcription factor activity, sequence-specific DNA binding;GO:0044212|transcription regulatory region DNA binding;	.	.
AT3G59610	41	2.23642	0	0.0264929	84.4158	6.39944	2.48203e-11	1.96857e-10	up	yes	JAL38	protein_coding	chr3:22019553-22021308:+	gi|15231719|ref|NP_191520.1|	2816	0	F-box/kelch-repeat protein [Arabidopsis thaliana]	gi|30695027|ref|NM_115823.2|	1675	0	Arabidopsis thaliana F-box/kelch-repeat protein mRNA, complete cds	Q9M1A7	1089	0	Jacalin-related lectin 38	.	.	.	.	pfam07734	FBA_1	F-box associated. Most of these proteins contain pfam00646 at the N terminus, suggesting that they are effectors linked with ubiquitination.	GO:0031146|SCF-dependent proteasomal ubiquitin-dependent protein catabolic process;	GO:0019005|SCF ubiquitin ligase complex;	GO:0030246|carbohydrate binding;GO:0004842|ubiquitin-protein transferase activity;	.	.
AT3G61500	41	2.23642	0	0.0264929	84.4158	6.39944	2.48203e-11	1.96857e-10	up	yes	AT3G61500	protein_coding	chr3:22760541-22762388:-	gi|238480123|ref|NP_001154683.1|	1544	0	uncharacterized protein [Arabidopsis thaliana]	gi|238480122|ref|NM_001161211.1|	951	0	Arabidopsis thaliana uncharacterized protein mRNA, complete cds	Q9LMM6	115	2e-28	Protein BPS1, chloroplastic	.	.	.	.	pfam01397	Terpene_synth	Terpene synthase, N-terminal domain. It has been suggested that this gene family be designated tps (for terpene synthase). It has been split into six subgroups on the basis of phylogeny, called tpsa-tpsf. tpsa includes vetispiridiene synthase, 5-epi- aristolochene synthase, and (+)-delta-cadinene synthase. tpsb includes (-)-limonene synthase. tpsc includes kaurene synthase A. tpsd includes taxadi…	GO:0009793|embryo development ending in seed dormancy;GO:0048364|root development;GO:0048367|shoot system development;	GO:0009507|chloroplast;GO:0005886|plasma membrane;	.	.	.
AT2G12475	40	2.18187	0	0.0264929	82.3568	6.36382	4.21194e-11	3.25558e-10	up	yes	AT2G12475	protein_coding	chr2:5068402-5068918:-	gi|79322293|ref|NP_001031350.1|	390	3e-46	defensin-like protein 112 [Arabidopsis thaliana]	gi|330250293|gb|CP002685.1|	259	4e-132	Arabidopsis thaliana chromosome 2, complete sequence	Q2V488	154	1e-47	Defensin-like protein 112	.	.	.	.	pfam03410	Peptidase_M44	Protein G1. Protein G1, named after the vaccinia virus protein, is a glycoprotein expressed by many Poxviridae.	GO:0050832|defense response to fungus;GO:0031640|killing of cells of other organism;	GO:0005576|extracellular region;	.	.	.
AT3G17155	39	2.12733	0	0.0264929	80.2979	6.32729	7.16406e-11	5.39997e-10	up	yes	AT3G17155	protein_coding	chr3:5850744-5851397:+	gi|79313271|ref|NP_001030715.1|	413	6e-50	defensin-like protein 46 [Arabidopsis thaliana]	gi|186510158|ref|NM_001035638.3|	410	0	Arabidopsis thaliana defensin-like protein 46 mRNA, complete cds	Q2V3V1	163	3e-51	Defensin-like protein 46	.	.	.	.	pfam01536	SAM_decarbox	Adenosylmethionine decarboxylase. This is a family of S-adenosylmethionine decarboxylase (SAMDC) proenzymes. In the biosynthesis of polyamines SAMDC produces decarboxylated S-adenosylmethionine, which serves as the aminopropyl moiety necessary for spermidine and spermine biosynthesis from putrescine. The Pfam alignment contains both the alpha and beta chains that are cleaved to form the active en…	GO:0050832|defense response to fungus;GO:0031640|killing of cells of other organism;	GO:0005576|extracellular region;	.	.	.
AT5G11220	39	2.12733	0	0.0264929	80.2979	6.32729	7.16406e-11	5.39997e-10	up	yes	AT5G11220	protein_coding	chr5:3577057-3577978:+	gi|15238993|ref|NP_196683.1|	1416	0	uncharacterized protein [Arabidopsis thaliana]	gi|332002898|gb|CP002688.1|	922	0	Arabidopsis thaliana chromosome 5 sequence	.	.	.	.	.	.	.	.	pfam14631	FancD2	Fanconi anaemia protein FancD2 nuclease. The Fanconi anaemia protein FancD2 is a nuclease necessary for the repair of DNA interstrand-crosslinks.	.	.	.	.	.
AT5G19175	38	2.07278	0	0.0264929	78.239	6.28982	1.22141e-10	8.97293e-10	up	yes	AT5G19175	protein_coding	chr5:6449704-6450258:-	gi|79328113|ref|NP_001031902.1|	434	3e-53	putative defensin-like protein 48 [Arabidopsis thaliana]	gi|332002898|gb|CP002688.1|	268	3e-137	Arabidopsis thaliana chromosome 5 sequence	Q2V365	171	1e-54	Putative defensin-like protein 48	.	.	.	.	pfam08000	bPH_1	Bacterial PH domain. This family contains many bacterial hypothetical proteins. The structures of PDB:3HSA, and PDB:3DCX, show similarities to the PH or pleckstrin homology domain. First evidence of PH-like domains in bacteria suggests role in cell envelope stress response.	GO:0050832|defense response to fungus;GO:0031640|killing of cells of other organism;	GO:0005576|extracellular region;	.	.	.
AT2G23260	37	2.01823	0	0.0264929	76.1801	6.25134	2.08744e-10	1.49643e-09	up	yes	UGT84B1	protein_coding	chr2:9899927-9901439:-	gi|15227796|ref|NP_179907.1|	2321	0	UDP-glucosyl transferase 84B1 [Arabidopsis thaliana]	gi|330250293|gb|CP002685.1|	1513	0	Arabidopsis thaliana chromosome 2, complete sequence	O22182	898	0	UDP-glycosyltransferase 84B1	.	.	.	.	pfam00201	UDPGT	UDP-glucoronosyl and UDP-glucosyl transferase.	GO:0009813|flavonoid biosynthetic process;GO:0052696|flavonoid glucuronidation;	GO:0043231|intracellular membrane-bounded organelle;	GO:0047215|indole-3-acetate beta-glucosyltransferase activity;GO:0080043|quercetin 3-O-glucosyltransferase activity;GO:0080044|quercetin 7-O-glucosyltransferase activity;	K13692	IAGLU; UDP-glucose:(indol-3-yl)acetate beta-D-glucosyltransferase [EC:2.4.1.121]
AT1G49190	36	1.96369	0	0.0264929	74.1212	6.21181	3.57636e-10	2.49486e-09	up	yes	RR19	protein_coding	chr1:18191267-18193782:+	gi|334183176|ref|NP_001185179.1|	3090	0	putative two-component response regulator ARR19 [Arabidopsis thaliana]	gi|334183175|ref|NM_001198250.1|	2128	0	Arabidopsis thaliana putative two-component response regulator ARR19 mRNA, complete cds	Q9M9B9	750	0	Putative two-component response regulator ARR19	AGl2141	65.5	3e-10	COG2204	pfam00072	Response_reg	Response regulator receiver domain. This domain receives the signal from the sensor partner in bacterial two-component systems. It is usually found N-terminal to a DNA binding effector domain.	GO:0009736|cytokinin-activated signaling pathway;GO:0000160|phosphorelay signal transduction system;GO:0006355|regulation of transcription, DNA-templated;GO:0006351|transcription, DNA-templated;	GO:0005634|nucleus;	GO:0003677|DNA binding;	K14491	ARR-B; two-component response regulator ARR-B family
AT3G27785	36	1.96369	0	0.0264929	74.1212	6.21181	3.57636e-10	2.49486e-09	up	yes	MYB118	protein_coding	chr3:10288603-10290934:-	gi|30688925|ref|NP_189416.2|	2238	0	myb domain protein 118 [Arabidopsis thaliana]	gi|30688924|ref|NM_113694.2|	1700	0	Arabidopsis thaliana myb domain protein 118 mRNA, complete cds	Q9S7L2	194	6e-54	Transcription factor MYB98	ECU11g1690	125	7e-32	COG5147	pfam13921	Myb_DNA-bind_6	Myb-like DNA-binding domain. This family contains the DNA binding domains from Myb proteins, as well as the SANT domain family.	GO:0009553|embryo sac development;GO:0010183|pollen tube guidance;GO:0045697|regulation of synergid differentiation;GO:0006351|transcription, DNA-templated;	GO:0005634|nucleus;	GO:0003677|DNA binding;GO:0003700|transcription factor activity, sequence-specific DNA binding;	K09422	MYBP; myb proto-oncogene protein, plant
AT1G20500	35	1.90914	0	0.0264929	72.0622	6.17117	6.14286e-10	4.1753e-09	up	yes	4CLL4	protein_coding	chr1:7100502-7102915:-	gi|240254127|ref|NP_173474.5|	2875	0	4-coumarate--CoA ligase-like 4 [Arabidopsis thaliana]	gi|240254126|ref|NM_101900.5|	1721	0	Arabidopsis thaliana 4-coumarate--CoA ligase-like 4 mRNA, complete cds	P0C5B6	1112	0	4-coumarate--CoA ligase-like 4	BS_yhfL	234	2e-68	COG0318	pfam00501	AMP-binding	AMP-binding enzyme.	GO:0008152|metabolic process;	GO:0005777|peroxisome;	GO:0005524|ATP binding;GO:0016874|ligase activity;	.	.
AT5G52655	35	1.90914	0	0.0264929	72.0622	6.17117	6.14286e-10	4.1753e-09	up	yes	AT5G52655	protein_coding	chr5:21357752-21358250:+	gi|727537702|ref|XP_010442804.1|	171	1e-13	PREDICTED: uncharacterized protein LOC104725778 [Camelina sativa]	gi|332002898|gb|CP002688.1|	191	2e-94	Arabidopsis thaliana chromosome 5 sequence	.	.	.	.	.	.	.	.	pfam05814	DUF843	Baculovirus protein of unknown function (DUF843). This family consists of several Baculovirus proteins of around 85 residues long with no known function.	.	.	.	.	.
AT1G21970	34	1.85459	0	0.0264929	70.0033	6.12935	1.05786e-09	6.99184e-09	up	yes	NFYB9	protein_coding	chr1:7727577-7729649:-	gi|42562232|ref|NP_173616.2|	1050	5e-141	nuclear transcription factor Y subunit B-9 [Arabidopsis thaliana]	gi|145335990|ref|NM_102046.4|	936	0	Arabidopsis thaliana nuclear transcription factor Y subunit B-9 mRNA, complete cds	Q9SFD8	409	3e-142	Nuclear transcription factor Y subunit B-9	SPAC23C11.08	117	3e-31	COG2036	pfam00808	CBFD_NFYB_HMF	Histone-like transcription factor (CBF/NF-Y) and archaeal histone. This family includes archaebacterial histones and histone like transcription factors from eukaryotes.	GO:0009738|abscisic acid-activated signaling pathway;GO:0009785|blue light signaling pathway;GO:0009793|embryo development ending in seed dormancy;GO:0045723|positive regulation of fatty acid biosynthetic process;GO:0045893|positive regulation of transcription, DNA-templated;GO:0010262|somatic embryogenesis;GO:0006351|transcription, DNA-templated;	GO:0005634|nucleus;	GO:0043565|sequence-specific DNA binding;GO:0003700|transcription factor activity, sequence-specific DNA binding;	.	.
AT1G53285	34	1.85459	0	0.0264929	70.0033	6.12935	1.05786e-09	6.99184e-09	up	yes	AT1G53285	protein_coding	chr1:19869560-19870095:-	gi|42571851|ref|NP_974016.1|	293	1e-31	uncharacterized protein [Arabidopsis thaliana]	gi|42571850|ref|NM_202287.1|	439	0	Arabidopsis thaliana uncharacterized protein mRNA, complete cds	.	.	.	.	.	.	.	.	pfam01826	TIL	Trypsin Inhibitor like cysteine rich domain. This family contains trypsin inhibitors as well as a domain found in many extracellular proteins. The domain typically contains ten cysteine residues that form five disulphide bonds. The cysteine residues that form the disulphide bonds are 1-7, 2-6, 3-5, 4-10 and 8-9.	.	.	.	.	.
AT5G39440	33	1.80005	0	0.0264929	67.9444	6.08628	1.82662e-09	1.17243e-08	up	yes	SnRK1.3	protein_coding	chr5:15781907-15784699:+	gi|15241748|ref|NP_198760.1|	2610	0	SNF1-related protein kinase 1.3 [Arabidopsis thaliana]	gi|18421866|ref|NM_123306.1|	1485	0	Arabidopsis thaliana SNF1-related protein kinase 1.3 mRNA, complete cds	P92958	687	0	SNF1-related protein kinase catalytic subunit alpha KIN11	.	.	.	.	pfam00069	Pkinase	Protein kinase domain.	GO:0005975|carbohydrate metabolic process;GO:0006633|fatty acid biosynthetic process;GO:0035556|intracellular signal transduction;GO:0042128|nitrate assimilation;GO:0046777|protein autophosphorylation;GO:0006468|protein phosphorylation;GO:0050688|regulation of defense response to virus;GO:0016032|viral process;	GO:0005737|cytoplasm;GO:0005634|nucleus;	GO:0005524|ATP binding;GO:0004672|protein kinase activity;GO:0004674|protein serine/threonine kinase activity;	K07198	PRKAA, AMPK; 5'-AMP-activated protein kinase, catalytic alpha subunit [EC:2.7.11.11]
AT5G42910	33	1.80005	0	0.0264929	67.9444	6.08628	1.82662e-09	1.17243e-08	up	yes	BZIP15	protein_coding	chr5:17203742-17205380:+	gi|15239106|ref|NP_199105.1|	1706	0	abscisic acid-insensitive 5-like protein 8 [Arabidopsis thaliana]	gi|30694170|ref|NM_123656.2|	1448	0	Arabidopsis thaliana abscisic acid-insensitive 5-like protein 8 mRNA, complete cds	Q9FMM7	661	0	ABSCISIC ACID-INSENSITIVE 5-like protein 8	.	.	.	.	pfam07716	bZIP_2	Basic region leucine zipper.	GO:0009738|abscisic acid-activated signaling pathway;GO:0006351|transcription, DNA-templated;	GO:0005634|nucleus;	GO:0043565|sequence-specific DNA binding;GO:0003700|transcription factor activity, sequence-specific DNA binding;	K14432	ABF; ABA responsive element binding factor
AT5G45090	33	1.80005	0	0.0264929	67.9444	6.08628	1.82662e-09	1.17243e-08	up	yes	PP2A7	protein_coding	chr5:18202617-18205000:-	gi|15242303|ref|NP_199322.1|	1739	0	protein PHLOEM PROTEIN 2-LIKE A7 [Arabidopsis thaliana]	gi|18422514|ref|NM_123877.1|	999	0	Arabidopsis thaliana protein PHLOEM PROTEIN 2-LIKE A7 mRNA, complete cds	Q9FHE5	592	0	Uncharacterized protein PHLOEM PROTEIN 2-LIKE A7	.	.	.	.	pfam14299	PP2	Phloem protein 2. Phloem protein 2 (PP2) is one of the most abundant and enigmatic proteins in the phloem sap. PP2 is translocated in the assimilate stream where its lectin activity or RNA-binding properties can exert effects over long distances.	GO:0007165|signal transduction;	.	GO:0030246|carbohydrate binding;	.	.
AT1G20240	31	1.69095	0	0.0264929	63.8265	5.99608	5.49145e-09	3.35361e-08	up	yes	AT1G20240	protein_coding	chr1:7012113-7015216:-	gi|15217906|ref|NP_173450.1|	2960	0	SWI-SNF-related chromatin binding protein [Arabidopsis thaliana]	gi|18394839|ref|NM_101876.1|	1701	0	Arabidopsis thaliana SWI-SNF-related chromatin binding protein mRNA, complete cds	Q9SYP3	263	7e-80	Putative F-box/kelch-repeat protein At1g20940	.	.	.	.	pfam01344	Kelch_1	Kelch motif. The kelch motif was initially discovered in Kelch. In this protein there are six copies of the motif. It has been shown that the Drosophila ring canal kelch protein is related to Galactose Oxidase for which a structure has been solved. The kelch motif forms a beta sheet. Several of these sheets associate to form a beta propeller structure as found in pfam00064, pfam00400 and pfam0041…	.	.	GO:0008270|zinc ion binding;	.	.
AT4G01160	31	1.69095	0	0.0264929	63.8265	5.99608	5.49145e-09	3.35361e-08	up	yes	AT4G01160	protein_coding	chr4:494958-497006:-	gi|75218986|sp|O04615.1|Y4116_ARATH	2746	0	RecName: Full=BTB/POZ domain-containing protein At4g01160	gi|42566221|ref|NM_116346.2|	1518	0	Arabidopsis thaliana BTB/POZ/Kelch-associated protein mRNA, complete cds	O04615	1062	0	BTB/POZ domain-containing protein At4g01160	.	.	.	.	pfam07707	BACK	BTB And C-terminal Kelch. This domain is found associated with pfam00651 and pfam01344. The BACK domain is found juxtaposed to the BTB domain; they are separated by as little as two residues. This family appears to be closely related to the BTB domain (Finn RD, personal observation).	GO:0016567|protein ubiquitination;GO:0010114|response to red light;	GO:0031463|Cul3-RING ubiquitin ligase complex;GO:0005634|nucleus;	.	.	.
AT1G20735	30	1.63641	0	0.0264929	61.7676	5.94878	9.56257e-09	5.68915e-08	up	yes	AT1G20735	protein_coding	chr1:7197491-7198681:+	gi|334182719|ref|NP_001185047.1|	1823	0	F-box and associated interaction domain-containing protein [Arabidopsis thaliana]	gi|334182718|ref|NM_001198118.1|	1191	0	Arabidopsis thaliana F-box and associated interaction domain-containing protein mRNA, complete cds	Q9SYP3	335	1e-109	Putative F-box/kelch-repeat protein At1g20940	.	.	.	.	pfam00646	F-box	F-box domain. This domain is approximately 50 amino acids long, and is usually found in the N-terminal half of a variety of proteins. Two motifs that are commonly found associated with the F-box domain are the leucine rich repeats (LRRs; pfam00560 and pfam07723) and the WD repeat (pfam00400). The F-box domain has a role in mediating protein-protein interactions in a variety of contexts, such as p…	GO:0071295|cellular response to vitamin;GO:0000077|DNA damage checkpoint;GO:0006260|DNA replication;GO:0000731|DNA synthesis involved in DNA repair;GO:0006302|double-strand break repair;GO:0008285|negative regulation of cell proliferation;GO:1901796|regulation of signal transduction by p53 class mediator;GO:0006357|regulation of transcription from RNA polymerase II promoter;GO:0000732|strand disp…	GO:0005737|cytoplasm;GO:0031965|nuclear membrane;GO:0005654|nucleoplasm;GO:0005634|nucleus;	GO:0051539|4 iron, 4 sulfur cluster binding;GO:0005524|ATP binding;GO:0004003|ATP-dependent DNA helicase activity;GO:0003677|DNA binding;GO:0046872|metal ion binding;	.	.
AT4G21080	30	1.63641	0	0.0264929	61.7676	5.94878	9.56257e-09	5.68915e-08	up	yes	DOF4.5	protein_coding	chr4:11254602-11255351:-	gi|15233509|ref|NP_193840.1|	1137	3e-155	Dof zinc finger protein DOF4.5 [Arabidopsis thaliana]	gi|332656411|gb|CP002687.1|	750	0	Arabidopsis thaliana chromosome 4 sequence	O49550	442	1e-156	Dof zinc finger protein DOF4.5	.	.	.	.	pfam02701	zf-Dof	Dof domain, zinc finger. The Dof domain is a zinc finger DNA-binding domain, that shows resemblance to the Cys2 zinc finger.	GO:0006355|regulation of transcription, DNA-templated;GO:0006351|transcription, DNA-templated;	GO:0005634|nucleus;	GO:0003677|DNA binding;GO:0046872|metal ion binding;GO:0003700|transcription factor activity, sequence-specific DNA binding;	.	.
AT2G16220	29	1.58186	0	0.0264929	59.7087	5.89987	1.67015e-08	9.64155e-08	up	yes	AT2G16220	protein_coding	chr2:7030155-7031378:-	gi|15226707|ref|NP_179218.1|	2036	0	putative F-box protein [Arabidopsis thaliana]	gi|330250293|gb|CP002685.1|	1224	0	Arabidopsis thaliana chromosome 2, complete sequence	Q8S8C7	787	0	Putative F-box protein At2g16220	.	.	.	.	pfam08268	FBA_3	F-box associated domain.	GO:0006355|regulation of transcription, DNA-templated;GO:0006351|transcription, DNA-templated;	GO:0005634|nucleus;	GO:0003677|DNA binding;	.	.
AT2G40580	29	1.58186	0	0.0264929	59.7087	5.89987	1.67015e-08	9.64155e-08	up	yes	AT2G40580	protein_coding	chr2:16943864-16945003:+	gi|15226714|ref|NP_181590.1|	1643	0	putative serine/threonine kinase [Arabidopsis thaliana]	gi|330250293|gb|CP002685.1|	1140	0	Arabidopsis thaliana chromosome 2, complete sequence	Q9CAD5	116	1e-26	Mitogen-activated protein kinase kinase kinase YODA	.	.	.	.	pfam00069	Pkinase	Protein kinase domain.	GO:0010229|inflorescence development;GO:0040008|regulation of growth;GO:0010103|stomatal complex morphogenesis;GO:0010098|suspensor development;	GO:0005737|cytoplasm;	GO:0005524|ATP binding;GO:0004709|MAP kinase kinase kinase activity;GO:0004702|receptor signaling protein serine/threonine kinase activity;	.	.
AT1G53282	28	1.52731	0	0.0264929	57.6498	5.84924	2.92594e-08	1.63896e-07	up	yes	AT1G53282	protein_coding	chr1:19867930-19868335:-	gi|116829993|gb|ABK27954.1|	219	4e-21	unknown [Arabidopsis thaliana]	gi|186490627|ref|NM_001084241.2|	317	2e-164	Arabidopsis thaliana plant thionin family protein mRNA, complete cds	.	.	.	.	.	.	.	.	pfam01943	Polysacc_synt	Polysaccharide biosynthesis protein. Members of this family are integral membrane proteins. Many members of the family are implicated in production of polysaccharide. The family includes RfbX part of the O antigen biosynthesis operon. The family includes SpoVB from Bacillus subtilis, which is involved in spore cortex biosynthesis.	.	.	.	.	.
AT2G17723	28	1.52731	0	0.0264929	57.6498	5.84924	2.92594e-08	1.63896e-07	up	yes	AT2G17723	protein_coding	chr2:7700134-7700675:+	gi|79322420|ref|NP_001031365.1|	369	6e-44	putative defensin-like protein 256 [Arabidopsis thaliana]	gi|79322419|ref|NM_001036288.1|	267	8e-137	Arabidopsis thaliana putative defensin-like protein 256 mRNA, complete cds	Q2V483	146	3e-45	Putative defensin-like protein 256	.	.	.	.	pfam04885	Stig1	Stigma-specific protein, Stig1. This family represents the Stig1 cysteine rich plant protein. The STIG1 gene is developmentally regulated and expressed specifically in the stigmatic secretory zone.	GO:0050832|defense response to fungus;GO:0031640|killing of cells of other organism;	GO:0005576|extracellular region;	.	.	.
AT4G22430	28	1.52731	0	0.0264929	57.6498	5.84924	2.92594e-08	1.63896e-07	up	yes	AT4G22430	protein_coding	chr4:11827659-11829039:+	gi|334186812|ref|NP_193974.2|	2160	0	putative F-box/kelch-repeat protein [Arabidopsis thaliana]	gi|334186811|ref|NM_118369.2|	1381	0	Arabidopsis thaliana putative F-box/kelch-repeat protein mRNA, complete cds	Q1PE57	833	0	Putative F-box/kelch-repeat protein At4g22430	.	.	.	.	pfam00646	F-box	F-box domain. This domain is approximately 50 amino acids long, and is usually found in the N-terminal half of a variety of proteins. Two motifs that are commonly found associated with the F-box domain are the leucine rich repeats (LRRs; pfam00560 and pfam07723) and the WD repeat (pfam00400). The F-box domain has a role in mediating protein-protein interactions in a variety of contexts, such as p…	GO:0007049|cell cycle;GO:0051301|cell division;GO:0016579|protein deubiquitination;GO:0000245|spliceosomal complex assembly;	GO:0005681|spliceosomal complex;	GO:0036459|ubiquitinyl hydrolase activity;GO:0008270|zinc ion binding;	.	.
AT4G23380	28	1.52731	0	0.0264929	57.6498	5.84924	2.92594e-08	1.63896e-07	up	yes	AT4G23380	protein_coding	chr4:12214667-12216333:-	gi|42567064|ref|NP_194069.2|	2146	0	uncharacterized protein [Arabidopsis thaliana]	gi|42567063|ref|NM_118467.2|	1203	0	Arabidopsis thaliana uncharacterized protein mRNA, complete cds	.	.	.	.	.	.	.	.	pfam03080	DUF239	Domain of unknown function (DUF239). This is a family of plant and bacterial proteins, a small number of which are putative carboxy-terminal peptidases.	.	.	.	.	.
AT3G24690	27	1.47276	0	0.0264929	55.5909	5.79678	5.14219e-08	2.78134e-07	up	yes	AT3G24690	protein_coding	chr3:9020651-9021491:+	gi|15230159|ref|NP_189112.1|	665	6e-85	uncharacterized protein [Arabidopsis thaliana]	gi|42565166|ref|NM_113380.2|	765	0	Arabidopsis thaliana uncharacterized protein mRNA, complete cds	.	.	.	.	.	.	.	.	pfam05103	DivIVA	DivIVA protein. The Bacillus subtilis divIVA1 mutation causes misplacement of the septum during cell division, resulting in the formation of small, circular, anucleate mini-cells. Inactivation of divIVA produces a mini-cell phenotype, whereas overproduction of DivIVA results in a filamentation phenotype. These proteins appear to contain coiled-coils.	.	.	.	.	.
AT1G20940	26	1.41822	0	0.0264929	53.5319	5.74233	9.06661e-08	4.75161e-07	up	yes	AT1G20940	protein_coding	chr1:7295274-7296518:-	gi|15218073|ref|NP_173518.1|	2204	0	putative F-box/kelch-repeat protein [Arabidopsis thaliana]	gi|332189094|gb|CP002684.1|	1245	0	Arabidopsis thaliana chromosome 1 sequence	Q9SYP3	853	0	Putative F-box/kelch-repeat protein At1g20940	.	.	.	.	pfam00646	F-box	F-box domain. This domain is approximately 50 amino acids long, and is usually found in the N-terminal half of a variety of proteins. Two motifs that are commonly found associated with the F-box domain are the leucine rich repeats (LRRs; pfam00560 and pfam07723) and the WD repeat (pfam00400). The F-box domain has a role in mediating protein-protein interactions in a variety of contexts, such as p…	GO:0009755|hormone-mediated signaling pathway;GO:0046777|protein autophosphorylation;GO:0010389|regulation of G2/M transition of mitotic cell cycle;GO:0009934|regulation of meristem structural organization;GO:0007346|regulation of mitotic cell cycle;	.	GO:0005524|ATP binding;GO:0004693|cyclin-dependent protein serine/threonine kinase activity;GO:0004674|protein serine/threonine kinase activity;GO:0008353|RNA polymerase II carboxy-terminal domain kinase activity;	.	.
AT3G24210	26	1.41822	0	0.0264929	53.5319	5.74233	9.06661e-08	4.75161e-07	up	yes	AT3G24210	protein_coding	chr3:8753385-8756151:-	gi|30687392|ref|NP_189063.2|	3036	0	Ankyrin repeat family protein [Arabidopsis thaliana]	gi|30687391|ref|NM_113326.2|	2329	0	Arabidopsis thaliana Ankyrin repeat family protein mRNA, complete cds	Q5F259	130	5e-30	Ankyrin repeat domain-containing protein 13B	.	.	.	.	pfam11904	GPCR_chapero_1	GPCR-chaperone. This domain, and the associated ANK family repeat pfam00023 domain, together act as a chaperone for biogenesis and folding of the DP receptor for prostaglandin D2.	.	GO:0005737|cytoplasm;GO:0005769|early endosome;GO:0043231|intracellular membrane-bounded organelle;GO:0005770|late endosome;GO:0005886|plasma membrane;	.	.	.
AT4G02830	51	2.78189	1	0.0529859	52.5025	5.71431	7.15636e-14	6.92241e-13	up	yes	AT4G02830	protein_coding	chr4:1262245-1264101:+	gi|15235509|ref|NP_192192.1|	907	1e-120	uncharacterized protein [Arabidopsis thaliana]	gi|334186328|ref|NM_001203734.1|	920	0	Arabidopsis thaliana uncharacterized protein mRNA, complete cds	.	.	.	.	.	.	.	.	pfam01221	Dynein_light	Dynein light chain type 1.	.	.	.	.	.
AT1G08985	25	1.36367	0	0.0264929	51.473	5.68574	1.60399e-07	8.17895e-07	up	yes	AT1G08985	protein_coding	chr1:2887245-2887706:+	gi|26452297|dbj|BAC43235.1|	510	7e-64	unknown protein [Arabidopsis thaliana]	gi|332189094|gb|CP002684.1|	462	0	Arabidopsis thaliana chromosome 1 sequence	Q8GWU1	200	4e-65	B3 domain-containing protein At1g08985	.	.	.	.	pfam02362	B3	B3 DNA binding domain. This is a family of plant transcription factors with various roles in development, the aligned region corresponds the B3 DNA binding domain as described in this domain is found in VP1/AB13 transcription factors. Some proteins also have a second AP2 DNA binding domain pfam00847 such as RAV1. DNA binding activity was demonstrated by.	GO:0006355|regulation of transcription, DNA-templated;GO:0006351|transcription, DNA-templated;	GO:0005634|nucleus;	GO:0003677|DNA binding;	.	.
AT2G22040	25	1.36367	0	0.0264929	51.473	5.68574	1.60399e-07	8.17895e-07	up	yes	AT2G22040	protein_coding	chr2:9374438-9376260:-	gi|334184363|ref|NP_179795.2|	1701	0	protein LETHAL WITH SEC THIRTEEN 8-2 [Arabidopsis thaliana]	gi|334184362|ref|NM_127773.2|	1080	0	Arabidopsis thaliana protein LETHAL WITH SEC THIRTEEN 8-2 mRNA, complete cds	Q54D08	312	5e-103	Protein LST8 homolog	.	.	.	.	pfam00400	WD40	WD domain, G-beta repeat.	GO:0007190|activation of adenylate cyclase activity;GO:0032148|activation of protein kinase B activity;GO:0031152|aggregation involved in sorocarp development;GO:0043327|chemotaxis to cAMP;GO:0050765|negative regulation of phagocytosis;GO:0030838|positive regulation of actin filament polymerization;GO:0043520|regulation of myosin II filament assembly;	GO:0005737|cytoplasm;GO:0031932|TORC2 complex;	.	K08266	GBL; G protein beta subunit-like
AT1G43666	24	1.30912	0	0.0264929	49.4141	5.62685	2.84751e-07	1.41603e-06	up	yes	AT1G43666	protein_coding	chr1:16461072-16461734:-	gi|42571755|ref|NP_973968.1|	487	2e-59	bifunctional inhibitor/lipid-transfer protein/seed storage 2S albumin superfamily protein [Arabidopsis thaliana]	gi|332189094|gb|CP002684.1|	663	0	Arabidopsis thaliana chromosome 1 sequence	Q43681	67.8	3e-13	Probable non-specific lipid-transfer protein AKCS9	.	.	.	.	pfam14368	LTP_2	Probable lipid transfer. The members of this family are probably involved in lipid transfer. The family has several highly conserved cysteines, paired in various ways.	GO:0006869|lipid transport;	.	GO:0008289|lipid binding;	.	.
AT3G20750	24	1.30912	0	0.0264929	49.4141	5.62685	2.84751e-07	1.41603e-06	up	yes	GATA29	protein_coding	chr3:7254739-7256140:+	gi|15232346|ref|NP_188711.1|	765	1e-99	GATA transcription factor 29 [Arabidopsis thaliana]	gi|186510267|ref|NM_112966.2|	715	0	Arabidopsis thaliana GATA transcription factor 29 mRNA, complete cds	Q9LT45	299	6e-101	GATA transcription factor 29	.	.	.	.	pfam00320	GATA	GATA zinc finger. This domain uses four cysteine residues to coordinate a zinc ion. This domain binds to DNA. Two GATA zinc fingers are found in the GATA transcription factors. However there are several proteins which only contains a single copy of the domain.	GO:0030154|cell differentiation;	GO:0005634|nucleus;GO:0005667|transcription factor complex;	GO:0003682|chromatin binding;GO:0000977|RNA polymerase II regulatory region sequence-specific DNA binding;GO:0001085|RNA polymerase II transcription factor binding;GO:0001228|transcriptional activator activity, RNA polymerase II transcription regulatory region sequence-specific binding;GO:0008270|zinc ion binding;	.	.
AT4G13380	24	1.30912	0	0.0264929	49.4141	5.62685	2.84751e-07	1.41603e-06	up	yes	HIPP18	protein_coding	chr4:7781782-7782553:+	gi|15235696|ref|NP_193074.1|	829	3e-110	protein MATERNAL EFFECT EMBRYO ARREST 56 [Arabidopsis thaliana]	gi|18413996|ref|NM_117412.1|	588	0	Arabidopsis thaliana protein MATERNAL EFFECT EMBRYO ARREST 56 mRNA, complete cds	Q9T0K9	323	1e-111	Heavy metal-associated isoprenylated plant protein 18	.	.	.	.	pfam00403	HMA	Heavy-metal-associated domain.	GO:0009793|embryo development ending in seed dormancy;GO:0030001|metal ion transport;	.	GO:0046872|metal ion binding;	.	.
AT5G23650	24	1.30912	0	0.0264929	49.4141	5.62685	2.84751e-07	1.41603e-06	up	yes	AT5G23650	protein_coding	chr5:7969812-7971101:+	gi|15237801|ref|NP_197754.1|	1594	0	homeodomain-like transcriptional regulator [Arabidopsis thaliana]	gi|18420700|ref|NM_122270.1|	1014	0	Arabidopsis thaliana homeodomain-like transcriptional regulator mRNA, complete cds	Q8S9H7	141	4e-37	Transcription factor DIVARICATA	.	.	.	.	pfam00249	Myb_DNA-binding	Myb-like DNA-binding domain. This family contains the DNA binding domains from Myb proteins, as well as the SANT domain family.	GO:0048262|determination of dorsal/ventral asymmetry;GO:0009908|flower development;GO:0006355|regulation of transcription, DNA-templated;GO:0006351|transcription, DNA-templated;	GO:0005634|nucleus;	GO:0003677|DNA binding;	.	.
AT5G63240	94	5.1274	2	0.105972	48.3846	5.59648	3.06779e-24	5.29091e-23	up	yes	AT5G63240	protein_coding	chr5:25358968-25359565:-	gi|15242692|ref|NP_201129.1|	630	5e-81	carbohydrate-binding X8 domain-containing protein [Arabidopsis thaliana]	gi|332002898|gb|CP002688.1|	598	0	Arabidopsis thaliana chromosome 5 sequence	Q84V39	100	3e-25	Major pollen allergen Ole e 10	.	.	.	.	pfam07983	X8	X8 domain. The X8 domain domain contains at least 6 conserved cysteine residues that presumably form three disulphide bridges. The domain is found in an Olive pollen allergen as well as at the C-terminus of several families of glycosyl hydrolases. This domain may be involved in carbohydrate binding. This domain is characteristic of GPI-anchored domains.	.	GO:0016023|cytoplasmic membrane-bounded vesicle;	.	.	.
AT4G04580	23	1.25458	0	0.0264929	47.3552	5.56545	5.07329e-07	2.43441e-06	up	yes	AT4G04580	protein_coding	chr4:2293704-2294906:-	gi|15233562|ref|NP_192367.1|	662	2e-85	homeodomain-like superfamily protein [Arabidopsis thaliana]	gi|18412612|ref|NM_116696.1|	501	0	Arabidopsis thaliana homeodomain-like superfamily protein mRNA, complete cds	Q93WJ9	80.5	1e-16	Transcription repressor KAN1	.	.	.	.	pfam00249	Myb_DNA-binding	Myb-like DNA-binding domain. This family contains the DNA binding domains from Myb proteins, as well as the SANT domain family.	GO:0010158|abaxial cell fate specification;GO:0009943|adaxial/abaxial axis specification;GO:0048440|carpel development;GO:0048481|ovule development;GO:0009944|polarity specification of adaxial/abaxial axis;GO:0009956|radial pattern formation;GO:0006355|regulation of transcription, DNA-templated;GO:0006351|transcription, DNA-templated;GO:0010051|xylem and phloem pattern formation;	GO:0005634|nucleus;	GO:0003700|transcription factor activity, sequence-specific DNA binding;GO:0044212|transcription regulatory region DNA binding;	.	.
AT2G17750	89	4.85467	2	0.105972	45.811	5.51762	5.16062e-23	8.44422e-22	up	yes	NIP1	protein_coding	chr2:7709192-7711151:-	gi|15227888|ref|NP_179366.1|	2146	0	NEP-interacting protein 1 [Arabidopsis thaliana]	gi|186501139|ref|NM_127329.2|	1237	0	Arabidopsis thaliana NEP-interacting protein 1 mRNA, complete cds	.	.	.	.	.	.	.	.	pfam03080	DUF239	Domain of unknown function (DUF239). This is a family of plant and bacterial proteins, a small number of which are putative carboxy-terminal peptidases.	.	.	.	.	.
AT1G26799	22	1.20003	0	0.0264929	45.2963	5.50132	9.07254e-07	4.1888e-06	up	yes	AT1G26799	protein_coding	chr1:9283873-9284438:+	gi|42571655|ref|NP_973918.1|	731	4e-96	self-incompatibility protein S1-like protein [Arabidopsis thaliana]	gi|332189094|gb|CP002684.1|	566	0	Arabidopsis thaliana chromosome 1 sequence	.	.	.	.	.	.	.	.	pfam05938	Self-incomp_S1	Plant self-incompatibility protein S1. This family consists of a series of plant proteins which are related to the Papaver rhoeas S1 self-incompatibility protein. Self incompatibility (SI) is the single most important outbreeding device found in angiosperms and is a mechanism that regulates the acceptance or rejection of pollen. S1 is known to exhibit specific pollen-inhibitory properties.	.	.	.	.	.
AT1G61320	22	1.20003	0	0.0264929	45.2963	5.50132	9.07254e-07	4.1888e-06	up	yes	AT1G61320	protein_coding	chr1:22617370-22619853:+	gi|15219906|ref|NP_176327.1|	2447	0	FBD-associated F-box protein [Arabidopsis thaliana]	gi|186492237|ref|NM_104813.2|	1515	0	Arabidopsis thaliana FBD-associated F-box protein mRNA, complete cds	O64788	947	0	FBD-associated F-box protein At1g61320	.	.	.	.	pfam08387	FBD	FBD. This region is found in F-box (pfam00646) and other domain containing plant proteins; it is repeated in two family members. Its precise function is unknown, but it is thought to be associated with nuclear processes. In fact, several family members are annotated as being similar to transcription factors.	GO:0006952|defense response;	.	GO:0043531|ADP binding;GO:0005524|ATP binding;	.	.
AT2G20160	22	1.20003	0	0.0264929	45.2963	5.50132	9.07254e-07	4.1888e-06	up	yes	ASK17	protein_coding	chr2:8699511-8700186:-	gi|18399260|ref|NP_565467.1|	721	5e-94	SKP1-like protein 17 [Arabidopsis thaliana]	gi|330250293|gb|CP002685.1|	676	0	Arabidopsis thaliana chromosome 2, complete sequence	Q9SL65	282	2e-95	SKP1-like protein 17	SPBC409.05	84.3	3e-19	COG5201	pfam01466	Skp1	Skp1 family, dimerization domain.	GO:0016567|protein ubiquitination;GO:0006511|ubiquitin-dependent protein catabolic process;	GO:0005634|nucleus;	.	K03094	SKP1, CBF3D; S-phase kinase-associated protein 1
AT3G25280	22	1.20003	0	0.0264929	45.2963	5.50132	9.07254e-07	4.1888e-06	up	yes	NPF4.2	protein_coding	chr3:9206183-9208036:+	gi|15230829|ref|NP_189165.1|	2515	0	putative peptide/nitrate transporter [Arabidopsis thaliana]	gi|18404497|ref|NM_113434.1|	1566	0	Arabidopsis thaliana putative peptide/nitrate transporter mRNA, complete cds	Q9LSE8	972	0	Protein NRT1/ PTR FAMILY 4.2	ECU11g1050	92.4	3e-19	COG3104	pfam00854	PTR2	POT family. The POT (proton-dependent oligopeptide transport) family all appear to be proton dependent transporters.	.	GO:0016021|integral component of membrane;	GO:0005215|transporter activity;	.	.
AT5G37520	22	1.20003	0	0.0264929	45.2963	5.50132	9.07254e-07	4.1888e-06	up	yes	AT5G37520	protein_coding	chr5:14902670-14904211:+	gi|15240266|ref|NP_198568.1|	976	2e-132	uncharacterized protein [Arabidopsis thaliana]	gi|18421657|ref|NM_123111.1|	600	0	Arabidopsis thaliana uncharacterized protein mRNA, complete cds	.	.	.	.	.	.	.	.	pfam03080	DUF239	Domain of unknown function (DUF239). This is a family of plant and bacterial proteins, a small number of which are putative carboxy-terminal peptidases.	.	.	.	.	.
AT5G50750	87	4.74558	2	0.105972	44.7815	5.48483	1.60463e-22	2.56825e-21	up	yes	RGP4	protein_coding	chr5:20640992-20642787:+	gi|15241258|ref|NP_199888.1|	1967	0	reversibly glycosylated polypeptide 4 [Arabidopsis thaliana]	gi|30695938|ref|NM_124453.2|	1359	0	Arabidopsis thaliana reversibly glycosylated polypeptide 4 mRNA, complete cds	Q9LUE6	762	0	Probable UDP-arabinopyranose mutase 4	.	.	.	.	pfam03214	RGP	Reversibly glycosylated polypeptide.	GO:0071555|cell wall organization;GO:0030244|cellulose biosynthetic process;GO:0009832|plant-type cell wall biogenesis;GO:0033356|UDP-L-arabinose metabolic process;	GO:0005829|cytosol;GO:0005794|Golgi apparatus;	GO:0016866|intramolecular transferase activity;	K13379	RGP, UTM; reversibly glycosylated polypeptide / UDP-arabinopyranose mutase [EC:2.4.1.- 5.4.99.30]
AT1G53540	21	1.14548	0	0.0264929	43.2373	5.43421	1.6287e-06	7.22648e-06	up	yes	HSP17.6C	protein_coding	chr1:19980299-19981199:+	gi|8671873|gb|AAF78436.1|AC018748_15	919	4e-119	Contains similarity to 17.6 KD class I heat shock protein from Arabidopsis thaliana gi|P13853 and contains Hsp20/alpha crystallin PF|00011 and signal peptidase I PF|00461 domains. ESTs gb|AI998650, gb|AW004417, gb|AI998904 come from this gene [Arabidopsis thaliana]	gi|332189094|gb|CP002684.1|	901	0	Arabidopsis thaliana chromosome 1 sequence	P13853	291	9e-98	17.6 kDa class I heat shock protein 3	TM0374	85.9	2e-19	COG0071	pfam00011	HSP20	Hsp20/alpha crystallin family.	.	GO:0005737|cytoplasm;	.	K13993	HSP20; HSP20 family protein
AT1G62060	21	1.14548	0	0.0264929	43.2373	5.43421	1.6287e-06	7.22648e-06	up	yes	AT1G62060	protein_coding	chr1:22941569-22942300:-	gi|15220689|ref|NP_176397.1|	394	2e-44	uncharacterized protein [Arabidopsis thaliana]	gi|332189094|gb|CP002684.1|	732	0	Arabidopsis thaliana chromosome 1 sequence	O04573	156	9e-46	UPF0540 protein At1g62060	.	.	.	.	pfam01683	EB	EB module. This domain has no known function. It is found in several C. elegans proteins. The domain contains 8 conserved cysteines that probably form four disulphide bridges. This domain is found associated with kunitz domains pfam00014.	.	GO:0005737|cytoplasm;GO:0005769|early endosome;GO:0043231|intracellular membrane-bounded organelle;GO:0005770|late endosome;GO:0005886|plasma membrane;	.	.	.
AT1G62340	21	1.14548	0	0.0264929	43.2373	5.43421	1.6287e-06	7.22648e-06	up	yes	SBT2.4	protein_coding	chr1:23051002-23055672:-	gi|30696690|ref|NP_564793.2|	4207	0	subtilisin-like serine protease ALE1 [Arabidopsis thaliana]	gi|30696689|ref|NM_104914.2|	2636	0	Arabidopsis thaliana subtilisin-like serine protease ALE1 mRNA, complete cds	F4HYR6	1625	0	Subtilisin-like protease SBT2.4	BS_vpr	90.1	1e-17	COG1404	pfam00082	Peptidase_S8	Subtilase family. Subtilases are a family of serine proteases. They appear to have independently and convergently evolved an Asp/Ser/His catalytic triad, like that found in the trypsin serine proteases (see pfam00089). Structure is an alpha/beta fold containing a 7-stranded parallel beta sheet, order 2314567.	GO:0042335|cuticle development;	GO:0005618|cell wall;GO:0005576|extracellular region;	GO:0004252|serine-type endopeptidase activity;	.	.
AT2G12465	21	1.14548	0	0.0264929	43.2373	5.43421	1.6287e-06	7.22648e-06	up	yes	LCR50	protein_coding	chr2:5055415-5055880:-	gi|79322285|ref|NP_001031349.1|	431	1e-52	low-molecular-weight cysteine-rich 50 [Arabidopsis thaliana]	gi|330250293|gb|CP002685.1|	276	1e-141	Arabidopsis thaliana chromosome 2, complete sequence	P82765	170	5e-54	Putative defensin-like protein 111	.	.	.	.	pfam00451	Toxin_2	Scorpion short toxin, BmKK2. Members of this family, which are found in various scorpion toxins, confer potassium channel blocking activity.	GO:0050832|defense response to fungus;GO:0031640|killing of cells of other organism;	GO:0005576|extracellular region;	.	.	.
AT5G56369	21	1.14548	0	0.0264929	43.2373	5.43421	1.6287e-06	7.22648e-06	up	yes	AT5G56369	protein_coding	chr5:22835392-22835930:+	gi|79330919|ref|NP_001032082.1|	441	1e-53	putative defensin-like protein 283 [Arabidopsis thaliana]	gi|332002898|gb|CP002688.1|	329	5e-171	Arabidopsis thaliana chromosome 5 sequence	Q2L6T1	174	5e-55	Putative defensin-like protein 283	.	.	.	.	pfam09815	XK-related	XK-related protein. Members of this family comprise various XK-related proteins, that are involved in sodium-dependent transport of neutral amino acids or oligopeptides. These proteins are responsible for the Kx blood group system - defects results in McLeod syndrome, an X-linked multi-system disorder characterized by late onset abnormalities in the neuromuscular and hematopoietic systems.	GO:0050832|defense response to fungus;GO:0031640|killing of cells of other organism;	GO:0005576|extracellular region;	.	.	.
AT4G37950	41	2.23642	1	0.0529859	42.2079	5.39944	2.1279e-11	1.69634e-10	up	yes	AT4G37950	protein_coding	chr4:17844361-17849274:+	gi|42567493|ref|NP_195508.2|	3574	0	Rhamnogalacturonate lyase family protein [Arabidopsis thaliana]	gi|186517273|ref|NM_119956.3|	2310	0	Arabidopsis thaliana Rhamnogalacturonate lyase family protein mRNA, complete cds	Q0C7K7	99.4	3e-20	Probable rhamnogalacturonate lyase B	.	.	.	.	pfam06045	Rhamnogal_lyase	Rhamnogalacturonate lyase family. Rhamnogalacturonate lyase (EC:4.2.2.-) degrades the rhamnogalacturonan I (RG-I) backbone of pectin. This family contains mainly members from plants, but also contains the plant pathogen Erwinia chrysanthemi.	GO:0071555|cell wall organization;GO:0000272|polysaccharide catabolic process;	GO:0005576|extracellular region;	GO:0030246|carbohydrate binding;GO:0016829|lyase activity;	.	.
AT4G33820	20	1.09094	0	0.0264929	41.1784	5.36382	2.93558e-06	1.25615e-05	up	yes	AT4G33820	protein_coding	chr4:16217004-16219525:-	gi|22329138|ref|NP_680761.1|	3071	0	glycosyl hydrolase family protein [Arabidopsis thaliana]	gi|30689825|ref|NM_148395.2|	1729	0	Arabidopsis thaliana glycosyl hydrolase family protein mRNA, complete cds	A3DH97	168	4e-43	Anti-sigma-I factor RsgI6	TM0070	96.7	7e-21	COG3693	pfam00331	Glyco_hydro_10	Glycosyl hydrolase family 10.	GO:0045493|xylan catabolic process;	GO:0016021|integral component of membrane;GO:0005886|plasma membrane;	GO:0031176|endo-1,4-beta-xylanase activity;	.	.
AT1G61330	39	2.12733	1	0.0529859	40.149	5.32729	6.78283e-11	5.14062e-10	up	yes	AT1G61330	protein_coding	chr1:22622975-22624527:+	gi|15219909|ref|NP_176328.1|	2382	0	putative FBD-associated F-box protein [Arabidopsis thaliana]	gi|18407133|ref|NM_104814.1|	1344	0	Arabidopsis thaliana putative FBD-associated F-box protein mRNA, complete cds	O64787	922	0	Putative FBD-associated F-box protein At1g61330	.	.	.	.	pfam08387	FBD	FBD. This region is found in F-box (pfam00646) and other domain containing plant proteins; it is repeated in two family members. Its precise function is unknown, but it is thought to be associated with nuclear processes. In fact, several family members are annotated as being similar to transcription factors.	GO:0006952|defense response;	.	GO:0043531|ADP binding;GO:0005524|ATP binding;	.	.
AT4G17160	39	2.12733	1	0.0529859	40.149	5.32729	6.78283e-11	5.14062e-10	up	yes	RABB1A	protein_coding	chr4:9641859-9643738:-	gi|15235980|ref|NP_193449.1|	1106	4e-150	RAB GTPase homolog B1A [Arabidopsis thaliana]	gi|18414828|ref|NM_117820.1|	618	0	Arabidopsis thaliana RAB GTPase homolog B1A mRNA, complete cds	O23561	430	2e-151	Ras-related protein RABB1a	.	.	.	.	pfam00071	Ras	Ras family. Includes sub-families Ras, Rab, Rac, Ral, Ran, Rap Ypt1 and more. Shares P-loop motif with GTP_EFTU, arf and myosin_head. See pfam00009 pfam00025, pfam00063. As regards Rab GTPases, these are important regulators of vesicle formation, motility and fusion. They share a fold in common with all Ras GTPases: this is a six-stranded beta-sheet surrounded by five alpha-helices.	GO:0015031|protein transport;GO:0007264|small GTPase mediated signal transduction;	GO:0005622|intracellular;GO:0005886|plasma membrane;	GO:0005525|GTP binding;	K07976	RAB; Rab family, other
AT1G47317	19	1.03639	0	0.0264929	39.1195	5.28982	5.31315e-06	2.17918e-05	up	yes	AT1G47317	protein_coding	chr1:17347094-17347515:+	gi|79319425|ref|NP_001031152.1|	492	4e-62	defensin-like protein 289 [Arabidopsis thaliana]	gi|79319424|ref|NM_001036075.1|	312	9e-162	Arabidopsis thaliana defensin-like protein 289 mRNA, complete cds	Q2V4I2	194	2e-63	Defensin-like protein 289	.	.	.	.	pfam07127	Nodulin_late	Late nodulin protein. This family consists of several plant specific late nodulin sequences which are homologous to the Pisum sativum (Garden pea) ENOD3 protein. ENOD3 is expressed in the late stages of root nodule formation and contains two pairs of cysteine residues towards the C-terminus which may be involved in metal-binding.	GO:0050832|defense response to fungus;GO:0031640|killing of cells of other organism;	GO:0005576|extracellular region;	.	.	.
AT1G49770	19	1.03639	0	0.0264929	39.1195	5.28982	5.31315e-06	2.17918e-05	up	yes	BHLH95	protein_coding	chr1:18424578-18426782:+	gi|30694646|ref|NP_175399.2|	1182	8e-159	protein RETARDED GROWTH OF EMBRYO 1 [Arabidopsis thaliana]	gi|30694645|ref|NM_103864.2|	1178	0	Arabidopsis thaliana protein RETARDED GROWTH OF EMBRYO 1 mRNA, complete cds	Q9FXA3	459	4e-160	Transcription factor bHLH95	.	.	.	.	pfam00010	HLH	Helix-loop-helix DNA-binding domain.	GO:0009793|embryo development ending in seed dormancy;GO:0006355|regulation of transcription, DNA-templated;GO:0006351|transcription, DNA-templated;	GO:0005634|nucleus;	GO:0003677|DNA binding;GO:0003700|transcription factor activity, sequence-specific DNA binding;	.	.
AT3G25750	19	1.03639	0	0.0264929	39.1195	5.28982	5.31315e-06	2.17918e-05	up	yes	AT3G25750	protein_coding	chr3:9400955-9402088:+	gi|374095387|sp|Q9LS04.2|FB187_ARATH	1938	0	RecName: Full=Putative F-box protein At3g25750	gi|18404650|ref|NM_113474.1|	1047	0	Arabidopsis thaliana putative F-box protein mRNA, complete cds	Q9LS04	751	0	Putative F-box protein At3g25750	.	.	.	.	pfam03478	DUF295	Protein of unknown function (DUF295). This family of proteins are found in plants. The function of the proteins is unknown.	GO:0000724|double-strand break repair via homologous recombination;	GO:0005694|chromosome;GO:0005737|cytoplasm;GO:0005634|nucleus;	GO:0043140|ATP-dependent 3'-5' DNA helicase activity;GO:0003677|DNA binding;GO:0009378|four-way junction helicase activity;	.	.
AT4G10670	19	1.03639	0	0.0264929	39.1195	5.28982	5.31315e-06	2.17918e-05	up	yes	GTC2	protein_coding	chr4:6584727-6586262:+	gi|4539445|emb|CAB40033.1|	2022	0	putative protein [Arabidopsis thaliana]	gi|332656411|gb|CP002687.1|	1536	0	Arabidopsis thaliana chromosome 4 sequence	O82491	736	0	FACT complex subunit SPT16	SPBP8B7.19	293	5e-87	COG5406	pfam08644	SPT16	FACT complex subunit (SPT16/CDC68). Proteins in this family are subunits the FACT complex. The FACT complex plays a role in transcription initiation and promotes binding of TATA-binding protein (TBP) to a TATA box in chromatin.	GO:0006281|DNA repair;GO:0006260|DNA replication;GO:0006355|regulation of transcription, DNA-templated;GO:0006351|transcription, DNA-templated;GO:0010228|vegetative to reproductive phase transition of meristem;	GO:0035101|FACT complex;GO:0005719|nuclear euchromatin;GO:0005730|nucleolus;GO:0005634|nucleus;	.	.	.
AT4G27890	19	1.03639	0	0.0264929	39.1195	5.28982	5.31315e-06	2.17918e-05	up	yes	BOB2	protein_coding	chr4:13886033-13887272:+	gi|15234308|ref|NP_194518.1|	1177	1e-159	protein BOBBER 2 [Arabidopsis thaliana]	gi|23296479|gb|AY142524.1|	913	0	Arabidopsis thaliana unknown protein (At4g27890) mRNA, complete cds	Q9STN7	457	6e-161	Protein BOBBER 2	.	.	.	.	pfam04969	CS	CS domain. The CS and CHORD (pfam04968) are fused into a single polypeptide chain in metazoans but are found in separate proteins in plants; this is thought to be indicative of an interaction between CS and CHORD. It has been suggested that the CS domain is a binding module for HSP90, implying that CS domain-containing proteins are involved in recruiting heat shock proteins to multiprotein assemb…	GO:0007275|multicellular organismal development;GO:0006457|protein folding;	GO:0005737|cytoplasm;	GO:0051082|unfolded protein binding;	.	.
AT4G39917	19	1.03639	0	0.0264929	39.1195	5.28982	5.31315e-06	2.17918e-05	up	yes	LCR45	protein_coding	chr4:18515213-18515602:+	gi|79326584|ref|NP_001031815.1|	340	1e-39	low-molecular-weight cysteine-rich protein 45 [Arabidopsis thaliana]	gi|79326583|ref|NM_001036738.1|	249	8e-127	Arabidopsis thaliana low-molecular-weight cysteine-rich protein 45 mRNA, complete cds	P82760	135	6e-41	Defensin-like protein 75	.	.	.	.	pfam00304	Gamma-thionin	Gamma-thionin family.	GO:0050832|defense response to fungus;GO:0031640|killing of cells of other organism;	GO:0005576|extracellular region;	.	.	.
AT5G52150	19	1.03639	0	0.0264929	39.1195	5.28982	5.31315e-06	2.17918e-05	up	yes	AT5G52150	protein_coding	chr5:21189988-21191303:-	gi|15242286|ref|NP_200028.1|	992	9e-135	RING/U-box domain-containing protein [Arabidopsis thaliana]	gi|18423358|ref|NM_124594.1|	603	0	Arabidopsis thaliana RING/U-box domain-containing protein mRNA, complete cds	Q9FG21	59.3	6e-10	Putative RING-H2 finger protein ATL71	SPAC57A7.09	55.5	1e-08	COG5540	pfam13639	zf-RING_2	Ring finger domain.	GO:0043161|proteasome-mediated ubiquitin-dependent protein catabolic process;	GO:0016021|integral component of membrane;	GO:0061630|ubiquitin protein ligase activity;GO:0008270|zinc ion binding;	.	.
AT5G19700	111	6.0547	3	0.158958	38.09	5.25134	4.01691e-28	7.97749e-27	up	yes	DTX52	protein_coding	chr5:6660678-6662463:-	gi|15241158|ref|NP_197471.1|	2635	0	MATE efflux family protein [Arabidopsis thaliana]	gi|332002898|gb|CP002688.1|	1786	0	Arabidopsis thaliana chromosome 5 sequence	Q4PSF4	1019	0	Protein DETOXIFICATION 52	SPAC323.07c	222	2e-63	COG0534	pfam01554	MatE	MatE. The MatE domain	GO:0006855|drug transmembrane transport;GO:0055072|iron ion homeostasis;GO:0010150|leaf senescence;GO:0010015|root morphogenesis;	GO:0016021|integral component of membrane;GO:0005770|late endosome;GO:0031902|late endosome membrane;	GO:0015297|antiporter activity;GO:0015238|drug transmembrane transporter activity;	K03327	TC.MATE, SLC47A, norM, mdtK, dinF; multidrug resistance protein, MATE family
AT3G13370	109	5.94561	3	0.158958	37.4037	5.22511	1.27299e-27	2.48844e-26	up	yes	AT3G13370	protein_coding	chr3:4341664-4342230:+	gi|9294543|dbj|BAB02806.1|	906	2e-121	unnamed protein product [Arabidopsis thaliana]	gi|332640072|gb|CP002686.1|	567	0	Arabidopsis thaliana chromosome 3, complete sequence	.	.	.	.	.	.	.	.	pfam07223	DUF1421	Protein of unknown function (DUF1421). This family represents a conserved region approximately 350 residues long within a number of plant proteins of unknown function.	.	.	.	.	.
AT1G16980	18	0.981843	0	0.0264929	37.0606	5.21181	9.65808e-06	3.76883e-05	up	yes	TPS2	protein_coding	chr1:5807200-5811610:+	gi|75173363|sp|Q9FZ57.1|TPS2_ARATH	4448	0	RecName: Full=Probable alpha,alpha-trehalose-phosphate synthase [UDP-forming] 2; AltName: Full=Trehalose-6-phosphate synthase 2; Short=AtTPS2	gi|18394426|ref|NM_101559.1|	2466	0	Arabidopsis thaliana trehalose-phosphatase/synthase 2 mRNA, complete cds	Q9FZ57	1276	0	Probable alpha,alpha-trehalose-phosphate synthase [UDP-forming] 2	SPAC328.03	464	2e-152	COG0380	pfam00982	Glyco_transf_20	Glycosyltransferase family 20. Members of this family belong to glycosyl transferase family 20. OtsA (Trehalose-6-phosphate synthase) is homologous to regions in the subunits of yeast trehalose-6-phosphate synthase/phosphate complex,.	GO:0016311|dephosphorylation;GO:0005992|trehalose biosynthetic process;GO:0070413|trehalose metabolism in response to stress;	GO:0005946|alpha,alpha-trehalose-phosphate synthase complex (UDP-forming);	GO:0003825|alpha,alpha-trehalose-phosphate synthase (UDP-forming) activity;	K16055	TPS; trehalose 6-phosphate synthase/phosphatase [EC:2.4.1.15 3.1.3.12]
AT3G42830	18	0.981843	0	0.0264929	37.0606	5.21181	9.65808e-06	3.76883e-05	up	yes	RBX1B	protein_coding	chr3:14929714-14930678:-	gi|15229164|ref|NP_189869.1|	518	1e-65	RING-box protein 1 [Arabidopsis thaliana]	gi|18407328|ref|NM_114151.1|	348	0	Arabidopsis thaliana RING-box protein 1 mRNA, complete cds	Q9M2B0	204	7e-67	RING-box protein 1b	SPAC23H4.18c	159	3e-50	COG5194	pfam12678	zf-rbx1	RING-H2 zinc finger. There are 8 cysteine/ histidine residues which are proposed to be the conserved residues involved in zinc binding. The protein, of which this domain is the conserved region, participates in diverse functions relevant to chromosome metabolizm and cell cycle control.	GO:0045116|protein neddylation;GO:0042787|protein ubiquitination involved in ubiquitin-dependent protein catabolic process;GO:0031146|SCF-dependent proteasomal ubiquitin-dependent protein catabolic process;	GO:0031462|Cul2-RING ubiquitin ligase complex;GO:0031463|Cul3-RING ubiquitin ligase complex;GO:0080008|Cul4-RING E3 ubiquitin ligase complex;GO:0031467|Cul7-RING ubiquitin ligase complex;GO:0005737|cytoplasm;GO:0043224|nuclear SCF ubiquitin ligase complex;	GO:0097602|cullin family protein binding;GO:0019788|NEDD8 transferase activity;GO:0061630|ubiquitin protein ligase activity;GO:0008270|zinc ion binding;	K03868	RBX1, ROC1; RING-box protein 1
AT3G56520	18	0.981843	0	0.0264929	37.0606	5.21181	9.65808e-06	3.76883e-05	up	yes	AT3G56520	protein_coding	chr3:20947107-20947731:-	gi|15228951|ref|NP_191211.1|	947	7e-129	NAC (No Apical Meristem) domain transcriptional regulator superfamily protein [Arabidopsis thaliana]	gi|18410515|ref|NM_115510.1|	528	0	Arabidopsis thaliana NAC (No Apical Meristem) domain transcriptional regulator superfamily protein mRNA, complete cds	Q9FKA0	64.3	2e-11	NAC domain-containing protein 92	.	.	.	.	pfam02365	NAM	No apical meristem (NAM) protein. This is a family of no apical meristem (NAM) proteins these are plant development proteins. Mutations in NAM result in the failure to develop a shoot apical meristem in petunia embryos. NAM is indicated as having a role in determining positions of meristems and primordial. One member of this family NAP (NAC-like, activated by AP3/PI) is encoded by the target gene…	GO:0006915|apoptotic process;GO:0048527|lateral root development;GO:0010150|leaf senescence;GO:1904250|positive regulation of age-related resistance;GO:1900057|positive regulation of leaf senescence;GO:0043068|positive regulation of programmed cell death;GO:0051091|positive regulation of sequence-specific DNA binding transcription factor activity;GO:0010468|regulation of gene expression;GO:001002…	GO:0005634|nucleus;	GO:0042803|protein homodimerization activity;GO:0043565|sequence-specific DNA binding;GO:0003700|transcription factor activity, sequence-specific DNA binding;	.	.
AT5G20260	18	0.981843	0	0.0264929	37.0606	5.21181	9.65808e-06	3.76883e-05	up	yes	AT5G20260	protein_coding	chr5:6836781-6839609:-	gi|292630785|sp|Q3E9A4.3|GLYT5_ARATH	2185	0	RecName: Full=Probable glycosyltransferase At5g20260	gi|334187793|ref|NM_122033.5|	1377	0	Arabidopsis thaliana Exostosin family protein mRNA, complete cds	Q3E9A4	846	0	Probable glycosyltransferase At5g20260	.	.	.	.	pfam03016	Exostosin	Exostosin family. The EXT family is a family of tumor suppressor genes. Mutations of EXT1 on 8q24.1, EXT2 on 11p11-13, and EXT3 on 19p have been associated with the autosomal dominant disorder known as hereditary multiple exostoses (HME). This is the most common known skeletal dysplasia. The chromosomal locations of other EXT genes suggest association with other forms of neoplasia. EXT1 and EXT2 …	GO:0071555|cell wall organization;	GO:0000139|Golgi membrane;GO:0016021|integral component of membrane;	GO:0016757|transferase activity, transferring glycosyl groups;	.	.
AT5G39560	18	0.981843	0	0.0264929	37.0606	5.21181	9.65808e-06	3.76883e-05	up	yes	AT5G39560	protein_coding	chr5:15841692-15843169:-	gi|79527293|ref|NP_198772.2|	1825	0	F-box/kelch-repeat protein [Arabidopsis thaliana]	gi|332002898|gb|CP002688.1|	1478	0	Arabidopsis thaliana chromosome 5 sequence	Q6NL02	707	0	F-box/kelch-repeat protein At5g39560	.	.	.	.	pfam01344	Kelch_1	Kelch motif. The kelch motif was initially discovered in Kelch. In this protein there are six copies of the motif. It has been shown that the Drosophila ring canal kelch protein is related to Galactose Oxidase for which a structure has been solved. The kelch motif forms a beta sheet. Several of these sheets associate to form a beta propeller structure as found in pfam00064, pfam00400 and pfam0041…	.	GO:0009507|chloroplast;	.	.	.
AT5G51490	18	0.981843	0	0.0264929	37.0606	5.21181	9.65808e-06	3.76883e-05	up	yes	PME59	protein_coding	chr5:20913510-20915879:-	gi|15242109|ref|NP_199962.1|	2765	0	putative pectinesterase/pectinesterase inhibitor 59 [Arabidopsis thaliana]	gi|30696061|ref|NM_124528.2|	1738	0	Arabidopsis thaliana putative pectinesterase/pectinesterase inhibitor 59 mRNA, complete cds	Q9FHN5	1068	0	Probable pectinesterase/pectinesterase inhibitor 59	CAC3373	137	1e-34	COG4677	pfam01095	Pectinesterase	Pectinesterase.	GO:0042545|cell wall modification;GO:0045490|pectin catabolic process;	GO:0071944|cell periphery;GO:0005618|cell wall;GO:0005576|extracellular region;	GO:0045330|aspartyl esterase activity;GO:0030599|pectinesterase activity;GO:0046910|pectinesterase inhibitor activity;	K01051	E3.1.1.11; pectinesterase [EC:3.1.1.11]
AT2G36710	139	7.58201	4	0.211943	35.7737	5.16083	1.11098e-34	2.83484e-33	up	yes	PME15	protein_coding	chr2:15389466-15391257:-	gi|15228023|ref|NP_181209.1|	1951	0	putative pectinesterase 15 [Arabidopsis thaliana]	gi|186505935|ref|NM_129226.3|	1423	0	Arabidopsis thaliana putative pectinesterase 15 mRNA, complete cds	Q9ZQA3	756	0	Probable pectinesterase 15	CAC3373	147	7e-39	COG4677	pfam01095	Pectinesterase	Pectinesterase.	GO:0042545|cell wall modification;GO:0045490|pectin catabolic process;	GO:0005618|cell wall;GO:0005576|extracellular region;	GO:0045330|aspartyl esterase activity;GO:0030599|pectinesterase activity;	.	.
AT2G02147	68	3.70919	2	0.105972	35.0017	5.12935	9.02084e-18	1.14738e-16	up	yes	LCR73	protein_coding	chr2:546596-547156:+	gi|79316504|ref|NP_001030952.1|	358	2e-41	low-molecular-weight cysteine-rich 73 [Arabidopsis thaliana]	gi|330250293|gb|CP002685.1|	305	1e-157	Arabidopsis thaliana chromosome 2, complete sequence	P82782	142	9e-43	Defensin-like protein 8	.	.	.	.	pfam00304	Gamma-thionin	Gamma-thionin family.	GO:0050832|defense response to fungus;GO:0031640|killing of cells of other organism;	GO:0005576|extracellular region;	.	.	.
AT1G59800	34	1.85459	1	0.0529859	35.0017	5.12935	1.27057e-09	8.34454e-09	up	yes	AT1G59800	protein_coding	chr1:22004964-22006172:+	gi|15218925|ref|NP_176189.1|	1370	0	cullin-like protein 3 [Arabidopsis thaliana]	gi|18406493|ref|NM_104673.1|	768	0	Arabidopsis thaliana cullin-like protein 3 mRNA, complete cds	Q9XIE8	532	0	Cullin-like protein 3	YDL132w	49.7	4e-06	COG5647	pfam00888	Cullin	Cullin family.	GO:0042787|protein ubiquitination involved in ubiquitin-dependent protein catabolic process;	GO:0031461|cullin-RING ubiquitin ligase complex;	GO:0031625|ubiquitin protein ligase binding;	K03347	CUL1, CDC53; cullin 1
AT1G76500	34	1.85459	1	0.0529859	35.0017	5.12935	1.27057e-09	8.34454e-09	up	yes	AHL29	protein_coding	chr1:28704963-28706691:+	gi|15223074|ref|NP_177776.1|	890	4e-112	AT-hook motif nuclear localized protein 29 [Arabidopsis thaliana]	gi|332189094|gb|CP002684.1|	1729	0	Arabidopsis thaliana chromosome 1 sequence	Q9C9K7	347	2e-113	AT-hook motif nuclear-localized protein 29	.	.	.	.	pfam03479	DUF296	Domain of unknown function (DUF296). This putative domain is found in proteins that contain AT-hook motifs pfam02178, which strongly suggests a DNA-binding function for the proteins as a whole. There are three highly conserved histidine residues, eg at 117, 119 and 133 in Reut_B5223, which should be a structurally conserved metal-binding unit, based on structural comparison with known metal-bindi…	GO:0009908|flower development;GO:0009640|photomorphogenesis;GO:0006351|transcription, DNA-templated;GO:0010228|vegetative to reproductive phase transition of meristem;	GO:0005634|nucleus;	GO:0003680|AT DNA binding;GO:0043621|protein self-association;GO:0003700|transcription factor activity, sequence-specific DNA binding;	.	.
AT2G21420	34	1.85459	1	0.0529859	35.0017	5.12935	1.27057e-09	8.34454e-09	up	yes	AT2G21420	protein_coding	chr2:9169713-9171746:+	gi|15226544|ref|NP_179737.1|	2194	0	IBR domain containing protein [Arabidopsis thaliana]	gi|18399691|ref|NM_127714.1|	1407	0	Arabidopsis thaliana IBR domain containing protein mRNA, complete cds	Q9P3U4	63.9	1e-09	E3 ubiquitin-protein ligase dbl4	.	.	.	.	pfam13456	RVT_3	Reverse transcriptase-like. This domain is found in plants and appears to be part of a retrotransposon.	GO:0036205|histone catabolic process;GO:0016574|histone ubiquitination;GO:0007127|meiosis I;GO:0032436|positive regulation of proteasomal ubiquitin-dependent protein catabolic process;GO:0043161|proteasome-mediated ubiquitin-dependent protein catabolic process;GO:0000209|protein polyubiquitination;GO:0042787|protein ubiquitination involved in ubiquitin-dependent protein catabolic process;	GO:0005737|cytoplasm;GO:0005829|cytosol;GO:0005634|nucleus;GO:0035861|site of double-strand break;GO:0000151|ubiquitin ligase complex;	GO:0016874|ligase activity;GO:0031624|ubiquitin conjugating enzyme binding;GO:0061630|ubiquitin protein ligase activity;GO:0008270|zinc ion binding;	K11968	ARIH1; ariadne-1 [EC:2.3.2.27]
AT1G27250	17	0.927296	0	0.0264929	35.0017	5.12935	1.76356e-05	6.56307e-05	up	yes	AT1G27250	protein_coding	chr1:9468568-9469634:+	gi|15223465|ref|NP_174044.1|	660	2e-86	paired amphipathic helix repeat-containing protein [Arabidopsis thaliana]	gi|18396254|ref|NM_102486.1|	414	0	Arabidopsis thaliana paired amphipathic helix repeat-containing protein mRNA, complete cds	O48686	90.5	7e-20	Paired amphipathic helix protein Sin3-like 3	SPBC12C2.10c	58.5	9e-10	COG5602	pfam02671	PAH	Paired amphipathic helix repeat. This family contains the paired amphipathic helix repeat. The family contains the yeast SIN3 gene (also known as SDI1) that is a negative regulator of the yeast HO gene. This repeat may be distantly related to the helix-loop-helix motif, which mediate protein-protein interactions.	GO:0016575|histone deacetylation;GO:0000122|negative regulation of transcription from RNA polymerase II promoter;GO:0006351|transcription, DNA-templated;	GO:0000785|chromatin;GO:0000118|histone deacetylase complex;	GO:0001106|RNA polymerase II transcription corepressor activity;	K11644	SIN3A; paired amphipathic helix protein Sin3a
AT3G27835	17	0.927296	0	0.0264929	35.0017	5.12935	1.76356e-05	6.56307e-05	up	yes	AT3G27835	protein_coding	chr3:10321741-10322306:-	gi|79313938|ref|NP_001030786.1|	412	1e-50	putative defensin-like protein 29 [Arabidopsis thaliana]	gi|79313937|ref|NM_001035709.1|	240	7e-122	Arabidopsis thaliana putative defensin-like protein 29 mRNA, complete cds	Q2V3R9	163	5e-52	Putative defensin-like protein 29	.	.	.	.	pfam00304	Gamma-thionin	Gamma-thionin family.	GO:0050832|defense response to fungus;GO:0031640|killing of cells of other organism;	GO:0005576|extracellular region;	.	.	.
AT4G22060	17	0.927296	0	0.0264929	35.0017	5.12935	1.76356e-05	6.56307e-05	up	yes	AT4G22060	protein_coding	chr4:11687595-11689021:+	gi|30685658|ref|NP_193937.2|	2135	0	probable F-box protein [Arabidopsis thaliana]	gi|332656411|gb|CP002687.1|	1427	0	Arabidopsis thaliana chromosome 4 sequence	O65454	827	0	Probable F-box protein At4g22060	.	.	.	.	pfam03478	DUF295	Protein of unknown function (DUF295). This family of proteins are found in plants. The function of the proteins is unknown.	GO:0043161|proteasome-mediated ubiquitin-dependent protein catabolic process;	GO:0000151|ubiquitin ligase complex;	.	.	.
AT5G24440	17	0.927296	0	0.0264929	35.0017	5.12935	1.76356e-05	6.56307e-05	up	yes	CID13	protein_coding	chr5:8345402-8347776:-	gi|15238531|ref|NP_197832.1|	1727	0	CTC-interacting domain 13 protein [Arabidopsis thaliana]	gi|18420793|ref|NM_122352.1|	963	0	Arabidopsis thaliana CTC-interacting domain 13 protein mRNA, complete cds	Q9FGE6	669	0	Polyadenylate-binding protein-interacting protein 13	.	.	.	.	pfam14259	RRM_6	RNA recognition motif (a.k.a. RRM, RBD, or RNP domain).	.	.	GO:0000166|nucleotide binding;GO:0003723|RNA binding;	.	.
AT5G35610	17	0.927296	0	0.0264929	35.0017	5.12935	1.76356e-05	6.56307e-05	up	yes	AT5G35610	protein_coding	chr5:13819506-13820293:-	gi|15238557|ref|NP_198411.1|	803	1e-107	paired amphipathic helix repeat-containing protein [Arabidopsis thaliana]	gi|18421476|ref|NM_122952.1|	468	0	Arabidopsis thaliana paired amphipathic helix repeat-containing protein mRNA, complete cds	O04539	129	3e-33	Paired amphipathic helix protein Sin3-like 4	SPBC1734.16c	64.7	1e-11	COG5602	pfam02671	PAH	Paired amphipathic helix repeat. This family contains the paired amphipathic helix repeat. The family contains the yeast SIN3 gene (also known as SDI1) that is a negative regulator of the yeast HO gene. This repeat may be distantly related to the helix-loop-helix motif, which mediate protein-protein interactions.	GO:0016575|histone deacetylation;GO:0000122|negative regulation of transcription from RNA polymerase II promoter;GO:0006351|transcription, DNA-templated;	GO:0000785|chromatin;GO:0000118|histone deacetylase complex;	GO:0001106|RNA polymerase II transcription corepressor activity;	K11644	SIN3A; paired amphipathic helix protein Sin3a
AT5G42242	33	1.80005	1	0.0529859	33.9722	5.08628	2.29616e-09	1.45803e-08	up	yes	LCR57	protein_coding	chr5:16891188-16891909:-	gi|79329581|ref|NP_001031996.1|	521	8e-66	low-molecular-weight cysteine-rich 57 [Arabidopsis thaliana]	gi|79329580|ref|NM_001036919.1|	363	0	Arabidopsis thaliana low-molecular-weight cysteine-rich 57 mRNA, complete cds	P82771	205	4e-67	Putative defensin-like protein 179	.	.	.	.	pfam07333	SLR1-BP	S locus-related glycoprotein 1 binding pollen coat protein (SLR1-BP). This family consists of a number of cysteine rich SLR1 binding pollen coat like proteins. Adhesion of pollen grains to the stigmatic surface is a critical step during sexual reproduction in plants. In Brassica, S locus-related glycoprotein 1 (SLR1), a stigma-specific protein belonging to the S gene family of proteins, has been …	GO:0050832|defense response to fungus;GO:0031640|killing of cells of other organism;	GO:0005576|extracellular region;	.	.	.
AT2G36695	16	0.87275	0	0.0264929	32.9427	5.04189	3.23549e-05	0.000114489	up	yes	AT2G36695	protein_coding	chr2:15382661-15383444:+	gi|42571081|ref|NP_973614.1|	570	2e-72	uncharacterized protein [Arabidopsis thaliana]	gi|42571080|ref|NM_201885.1|	537	0	Arabidopsis thaliana uncharacterized protein mRNA, complete cds	.	.	.	.	.	.	.	.	pfam11831	Myb_Cef	pre-mRNA splicing factor component. This family is a region of the Myb-Related Cdc5p/Cef1 proteins, in fungi, and is part of the pre-mRNA splicing factor complex.	.	.	.	.	.
AT3G04943	16	0.87275	0	0.0264929	32.9427	5.04189	3.23549e-05	0.000114489	up	yes	LCR41	protein_coding	chr3:1368248-1368678:-	gi|79312827|ref|NP_001030638.1|	426	1e-52	cysteine-rich protein 41 [Arabidopsis thaliana]	gi|79312826|ref|NM_001035561.1|	246	3e-125	Arabidopsis thaliana cysteine-rich protein 41 mRNA, complete cds	P82756	168	6e-54	Putative defensin-like protein 188	.	.	.	.	pfam07333	SLR1-BP	S locus-related glycoprotein 1 binding pollen coat protein (SLR1-BP). This family consists of a number of cysteine rich SLR1 binding pollen coat like proteins. Adhesion of pollen grains to the stigmatic surface is a critical step during sexual reproduction in plants. In Brassica, S locus-related glycoprotein 1 (SLR1), a stigma-specific protein belonging to the S gene family of proteins, has been …	GO:0050832|defense response to fungus;GO:0031640|killing of cells of other organism;	GO:0005576|extracellular region;	.	.	.
AT4G09090	16	0.87275	0	0.0264929	32.9427	5.04189	3.23549e-05	0.000114489	up	yes	AT4G09090	protein_coding	chr4:5807220-5807741:-	gi|30680970|ref|NP_192648.2|	520	6e-65	carbohydrate-binding X8 domain-containing protein [Arabidopsis thaliana]	gi|332656411|gb|CP002687.1|	522	0	Arabidopsis thaliana chromosome 4 sequence	P52409	105	2e-25	Glucan endo-1,3-beta-glucosidase	.	.	.	.	pfam07983	X8	X8 domain. The X8 domain domain contains at least 6 conserved cysteine residues that presumably form three disulphide bridges. The domain is found in an Olive pollen allergen as well as at the C-terminus of several families of glycosyl hydrolases. This domain may be involved in carbohydrate binding. This domain is characteristic of GPI-anchored domains.	GO:0005975|carbohydrate metabolic process;GO:0006952|defense response;	.	GO:0042973|glucan endo-1,3-beta-D-glucosidase activity;	.	.
AT4G14815	16	0.87275	0	0.0264929	32.9427	5.04189	3.23549e-05	0.000114489	up	yes	AT4G14815	protein_coding	chr4:8505043-8505952:+	gi|18414320|ref|NP_567445.1|	819	2e-108	bifunctional inhibitor/lipid-transfer protein/seed storage 2S albumin-like protein [Arabidopsis thaliana]	gi|186511800|ref|NM_117567.4|	742	0	Arabidopsis thaliana bifunctional inhibitor/lipid-transfer protein/seed storage 2S albumin-like protein mRNA, complete cds	Q9ZQI8	74.7	4e-15	Non-specific lipid-transfer protein-like protein At2g13820	.	.	.	.	pfam14368	LTP_2	Probable lipid transfer. The members of this family are probably involved in lipid transfer. The family has several highly conserved cysteines, paired in various ways.	GO:0006869|lipid transport;	GO:0046658|anchored component of plasma membrane;GO:0005576|extracellular region;GO:0005886|plasma membrane;	GO:0008289|lipid binding;	.	.
AT5G09490	16	0.87275	0	0.0264929	32.9427	5.04189	3.23549e-05	0.000114489	up	yes	RPS15B	protein_coding	chr5:2952216-2953245:-	gi|15242432|ref|NP_196511.1|	790	2e-104	40S ribosomal protein S15-2 [Arabidopsis thaliana]	gi|186521570|ref|NM_120986.3|	683	0	Arabidopsis thaliana 40S ribosomal protein S15-2 mRNA, complete cds	Q9FY66	308	8e-106	40S ribosomal protein S15-2	SPAC1071.07c	207	1e-66	COG0185	pfam00203	Ribosomal_S19	Ribosomal protein S19.	GO:0000028|ribosomal small subunit assembly;GO:0006412|translation;	GO:0022627|cytosolic small ribosomal subunit;	GO:0003723|RNA binding;GO:0003735|structural constituent of ribosome;	K02958	RP-S15e, RPS15; small subunit ribosomal protein S15e
AT5G12460	16	0.87275	0	0.0264929	32.9427	5.04189	3.23549e-05	0.000114489	up	yes	AT5G12460	protein_coding	chr5:4043057-4044583:+	gi|145357943|ref|NP_568279.2|	2280	0	uncharacterized protein [Arabidopsis thaliana]	gi|145357942|ref|NM_121284.2|	1326	0	Arabidopsis thaliana uncharacterized protein mRNA, complete cds	.	.	.	.	.	.	.	.	pfam04646	DUF604	Protein of unknown function, DUF604. This family includes a conserved region found in several uncharacterized plant proteins.	.	.	.	.	.
AT1G59670	63	3.43645	2	0.105972	32.428	5.01917	1.68678e-16	1.97406e-15	up	yes	GSTU15	protein_coding	chr1:21930010-21931366:+	gi|15218868|ref|NP_176176.1|	1147	2e-156	glutathione S-transferase TAU 15 [Arabidopsis thaliana]	gi|30696330|ref|NM_104660.2|	865	0	Arabidopsis thaliana glutathione S-transferase TAU 15 mRNA, complete cds	Q9LQ48	446	1e-157	Glutathione S-transferase U15	.	.	.	.	pfam13417	GST_N_3	Glutathione S-transferase, N-terminal domain.	GO:0006749|glutathione metabolic process;GO:0009636|response to toxic substance;GO:0009407|toxin catabolic process;	GO:0005737|cytoplasm;GO:0005829|cytosol;	GO:0004364|glutathione transferase activity;	K00799	GST, gst; glutathione S-transferase [EC:2.5.1.18]
AT2G34890	63	3.43645	2	0.105972	32.428	5.01917	1.68678e-16	1.97406e-15	up	yes	AT2G34890	protein_coding	chr2:14718195-14721271:-	gi|15226855|ref|NP_181035.1|	3122	0	CTP synthase family protein [Arabidopsis thaliana]	gi|18403685|ref|NM_129042.1|	1794	0	Arabidopsis thaliana CTP synthase family protein mRNA, complete cds	Q6PEI7	625	0	CTP synthase 1	YBL039c	586	0	COG0504	pfam06418	CTP_synth_N	CTP synthase N-terminus. This family consists of the N-terminal region of the CTP synthase protein (EC:6.3.4.2). This family is found in conjunction with pfam00117 located in the C-terminal region of the protein. CTP synthase catalyses the synthesis of CTP from UTP by amination of the pyrimidine ring at the 4-position.	GO:0044210|'de novo' CTP biosynthetic process;GO:0006241|CTP biosynthetic process;GO:0006541|glutamine metabolic process;	.	GO:0005524|ATP binding;GO:0003883|CTP synthase activity;	.	.
AT1G07680	15	0.818203	0	0.0264929	30.8838	4.94878	5.9653e-05	0.000199947	up	yes	AT1G07680	protein_coding	chr1:2376012-2377186:+	gi|145335235|ref|NP_172247.2|	644	3e-82	uncharacterized protein [Arabidopsis thaliana]	gi|145335234|ref|NM_100641.2|	702	0	Arabidopsis thaliana uncharacterized protein mRNA, complete cds	.	.	.	.	.	.	.	.	pfam14575	EphA2_TM	Ephrin type-A receptor 2 transmembrane domain. Epha2_TM represents the left-handed dimer transmembrane domain of of EphA2 receptor. This domain oligomerises and is important for the active signalling process.	.	.	.	.	.
AT1G30920	15	0.818203	0	0.0264929	30.8838	4.94878	5.9653e-05	0.000199947	up	yes	AT1G30920	protein_coding	chr1:11004084-11005444:-	gi|9755384|gb|AAF98191.1|AC000107_14	2048	0	F17F8.21 [Arabidopsis thaliana]	gi|332189094|gb|CP002684.1|	1361	0	Arabidopsis thaliana chromosome 1 sequence	P0C2G2	790	0	Putative F-box protein At1g30920	.	.	.	.	pfam08268	FBA_3	F-box associated domain.	.	GO:0005741|mitochondrial outer membrane;GO:0005777|peroxisome;	GO:0030151|molybdenum ion binding;GO:0016491|oxidoreductase activity;GO:0030170|pyridoxal phosphate binding;	.	.
AT1G62080	15	0.818203	0	0.0264929	30.8838	4.94878	5.9653e-05	0.000199947	up	yes	AT1G62080	protein_coding	chr1:22946242-22946949:-	gi|18407451|ref|NP_564791.1|	347	1e-37	uncharacterized protein [Arabidopsis thaliana]	gi|332189094|gb|CP002684.1|	708	0	Arabidopsis thaliana chromosome 1 sequence	O04575	138	6e-39	UPF0540 protein At1g62080	.	.	.	.	pfam04782	DUF632	Protein of unknown function (DUF632). This plant protein may be a leucine zipper, but there is no experimental evidence for this.	.	GO:0005737|cytoplasm;GO:0005769|early endosome;GO:0043231|intracellular membrane-bounded organelle;GO:0005770|late endosome;GO:0005886|plasma membrane;	.	.	.
AT1G64290	15	0.818203	0	0.0264929	30.8838	4.94878	5.9653e-05	0.000199947	up	yes	AT1G64290	protein_coding	chr1:23857178-23858544:-	gi|15222659|ref|NP_176611.1|	1949	0	F-box protein-like protein [Arabidopsis thaliana]	gi|332189094|gb|CP002684.1|	1367	0	Arabidopsis thaliana chromosome 1 sequence	Q6NLE0	143	1e-38	F-box protein At5g41720	.	.	.	.	pfam08268	FBA_3	F-box associated domain.	GO:0031146|SCF-dependent proteasomal ubiquitin-dependent protein catabolic process;	GO:0019005|SCF ubiquitin ligase complex;	GO:0004842|ubiquitin-protein transferase activity;	.	.
AT1G64340	15	0.818203	0	0.0264929	30.8838	4.94878	5.9653e-05	0.000199947	up	yes	AT1G64340	protein_coding	chr1:23878066-23881073:+	gi|186492970|ref|NP_176616.2|	1000	1e-131	uncharacterized protein [Arabidopsis thaliana]	gi|186492969|ref|NM_105108.2|	1230	0	Arabidopsis thaliana uncharacterized protein mRNA, complete cds	.	.	.	.	.	.	.	.	pfam08926	DUF1908	Domain of unknown function (DUF1908). This domain is found in a set of hypothetical/structural eukaryotic proteins.	.	.	.	.	.
AT3G03230	15	0.818203	0	0.0264929	30.8838	4.94878	5.9653e-05	0.000199947	up	yes	AT3G03230	protein_coding	chr3:744389-746030:-	gi|15228496|ref|NP_186973.1|	1679	0	alpha/beta-Hydrolases superfamily protein [Arabidopsis thaliana]	gi|30678796|ref|NM_111193.2|	1091	0	Arabidopsis thaliana alpha/beta-Hydrolases superfamily protein mRNA, complete cds	.	.	.	.	.	.	.	.	pfam12697	Abhydrolase_6	Alpha/beta hydrolase family. This family contains alpha/beta hydrolase enzymes of diverse specificity.	.	.	.	.	.
AT3G24605	15	0.818203	0	0.0264929	30.8838	4.94878	5.9653e-05	0.000199947	up	yes	AT3G24605	protein_coding	chr3:8973520-8974867:-	gi|9294056|dbj|BAB02013.1|	1422	0	unnamed protein product [Arabidopsis thaliana]	gi|18404257|ref|NM_113371.1|	749	0	Arabidopsis thaliana Late embryogenesis abundant protein, group 2 mRNA, complete cds	.	.	.	.	.	.	.	.	pfam03168	LEA_2	Late embryogenesis abundant protein. Different types of LEA proteins are expressed at different stages of late embryogenesis in higher plant seed embryos and under conditions of dehydration stress. The function of these proteins is unknown. This family represents a group of LEA proteins that appear to be distinct from those in pfam02987. The family DUF1511, pfam07427, has now been merged into thi…	.	.	.	.	.
AT4G23390	15	0.818203	0	0.0264929	30.8838	4.94878	5.9653e-05	0.000199947	up	yes	AT4G23390	protein_coding	chr4:12217806-12219713:-	gi|30686176|ref|NP_194070.2|	2023	0	uncharacterized protein [Arabidopsis thaliana]	gi|30686175|ref|NM_118468.2|	1339	0	Arabidopsis thaliana uncharacterized protein mRNA, complete cds	.	.	.	.	.	.	.	.	pfam03080	DUF239	Domain of unknown function (DUF239). This is a family of plant and bacterial proteins, a small number of which are putative carboxy-terminal peptidases.	.	.	.	.	.
AT5G63225	86	4.69103	3	0.158958	29.5112	4.88319	8.57861e-22	1.33028e-20	up	yes	AT5G63225	protein_coding	chr5:25356133-25356767:-	gi|145334885|ref|NP_001078788.1|	528	1e-65	glycosyl hydrolase family protein 17 [Arabidopsis thaliana]	gi|332002898|gb|CP002688.1|	635	0	Arabidopsis thaliana chromosome 5 sequence	Q84V39	100	6e-25	Major pollen allergen Ole e 10	.	.	.	.	pfam07983	X8	X8 domain. The X8 domain domain contains at least 6 conserved cysteine residues that presumably form three disulphide bridges. The domain is found in an Olive pollen allergen as well as at the C-terminus of several families of glycosyl hydrolases. This domain may be involved in carbohydrate binding. This domain is characteristic of GPI-anchored domains.	.	GO:0016023|cytoplasmic membrane-bounded vesicle;	.	.	.
AT1G12170	14	0.763656	0	0.0264929	28.8249	4.84924	0.000110554	0.000351181	up	yes	AT1G12170	protein_coding	chr1:4128607-4129701:-	gi|15221240|ref|NP_172681.1|	1861	0	putative F-box/kelch-repeat protein [Arabidopsis thaliana]	gi|332189094|gb|CP002684.1|	1095	0	Arabidopsis thaliana chromosome 1 sequence	Q9FWW7	721	0	Putative F-box/kelch-repeat protein At1g12170	.	.	.	.	pfam07734	FBA_1	F-box associated. Most of these proteins contain pfam00646 at the N terminus, suggesting that they are effectors linked with ubiquitination.	GO:0031146|SCF-dependent proteasomal ubiquitin-dependent protein catabolic process;	GO:0019005|SCF ubiquitin ligase complex;	GO:0004842|ubiquitin-protein transferase activity;	.	.
AT1G30850	14	0.763656	0	0.0264929	28.8249	4.84924	0.000110554	0.000351181	up	yes	RSH4	protein_coding	chr1:10985063-10986295:+	gi|15221529|ref|NP_174370.1|	1373	0	protein root hair specific 4 [Arabidopsis thaliana]	gi|332189094|gb|CP002684.1|	1233	0	Arabidopsis thaliana chromosome 1 sequence	.	.	.	.	.	.	.	.	pfam03189	Otopetrin	Otopetrin.	.	.	.	.	.
AT1G49810	14	0.763656	0	0.0264929	28.8249	4.84924	0.000110554	0.000351181	up	yes	NHD2	protein_coding	chr1:18439945-18442237:-	gi|15222822|ref|NP_175403.1|	1958	0	Na+/H+ antiporter 2 [Arabidopsis thaliana]	gi|18402791|ref|NM_103868.1|	1263	0	Arabidopsis thaliana Na+/H+ antiporter 2 mRNA, complete cds	Q9C6D3	758	0	Sodium/proton antiporter 2	CT857	280	5e-88	COG1055	pfam03600	CitMHS	Citrate transporter.	GO:0098656|anion transmembrane transport;	GO:0016021|integral component of membrane;	GO:0005215|transporter activity;	.	.
AT1G60986	14	0.763656	0	0.0264929	28.8249	4.84924	0.000110554	0.000351181	up	yes	SCRL4	protein_coding	chr1:22459000-22459650:+	gi|116829967|gb|ABK27941.1|	506	5e-63	unknown [Arabidopsis thaliana]	gi|186492124|ref|NM_001036136.2|	548	0	Arabidopsis thaliana protein SCR-like 4 mRNA, complete cds	P82623	199	3e-64	Defensin-like protein 245	.	.	.	.	pfam06876	SCRL	Plant self-incompatibility response (SCRL) protein. This family consists of several Plant self-incompatibility response (SCRL) proteins. The male component of the self-incompatibility response in Brassica has been shown to be encoded by the S locus cysteine-rich gene (SCR). SCR is related, at the sequence level, to the pollen coat protein (PCP) gene family whose members encode small, cysteine-ric…	GO:0050832|defense response to fungus;GO:0031640|killing of cells of other organism;GO:0007165|signal transduction;	GO:0005576|extracellular region;	.	.	.
AT3G11310	14	0.763656	0	0.0264929	28.8249	4.84924	0.000110554	0.000351181	up	yes	AT3G11310	protein_coding	chr3:3542536-3544333:-	gi|15229716|ref|NP_187739.1|	2772	0	uncharacterized protein [Arabidopsis thaliana]	gi|18399186|ref|NM_111965.1|	1620	0	Arabidopsis thaliana uncharacterized protein mRNA, complete cds	Q9FFJ8	329	4e-105	L10-interacting MYB domain-containing protein	.	.	.	.	pfam12776	Myb_DNA-bind_3	Myb/SANT-like DNA-binding domain. This presumed domain appears to be related to other Myb/SANT like DNA binding domains. In particular pfam10545 seems most related. This family is greatly expanded in plants and appears in several proteins annotated as transposon proteins.	GO:0006355|regulation of transcription, DNA-templated;GO:0006351|transcription, DNA-templated;	GO:0005634|nucleus;	.	.	.
AT3G45248	14	0.763656	0	0.0264929	28.8249	4.84924	0.000110554	0.000351181	up	yes	AT3G45248	protein_coding	chr3:16581929-16582273:+	gi|145332751|ref|NP_001078241.1|	592	8e-77	ECA1 gametogenesis related family protein [Arabidopsis thaliana]	gi|332640072|gb|CP002686.1|	345	5e-180	Arabidopsis thaliana chromosome 3, complete sequence	.	.	.	.	.	.	.	.	pfam05617	Prolamin_like	Prolamin-like. Both DUF784 and DUF1278 members are found to be expressed in the plant embryo sac and are regulated by the Myb98 transcription factor. Computational analysis has revealed that they are homologous to the plant prolamin superfamily (Protease inhibitor-seed storage-LTP family, pfam00234). In contrast to the typical prolamin members that have eight conserved Cys residues forming four p…	.	.	.	.	.
AT5G07160	14	0.763656	0	0.0264929	28.8249	4.84924	0.000110554	0.000351181	up	yes	AT5G07160	protein_coding	chr5:2219971-2220709:-	gi|145357734|ref|NP_196333.2|	702	2e-92	Basic-leucine zipper (bZIP) transcription factor family protein [Arabidopsis thaliana]	gi|145357733|ref|NM_120798.2|	453	0	Arabidopsis thaliana Basic-leucine zipper (bZIP) transcription factor family protein mRNA, complete cds	Q6K3R9	63.2	2e-11	Basic leucine zipper 19	.	.	.	.	pfam07716	bZIP_2	Basic region leucine zipper.	GO:0045893|positive regulation of transcription, DNA-templated;GO:0006351|transcription, DNA-templated;	GO:0005634|nucleus;	GO:0000977|RNA polymerase II regulatory region sequence-specific DNA binding;GO:0003700|transcription factor activity, sequence-specific DNA binding;	.	.
AT5G24410	14	0.763656	0	0.0264929	28.8249	4.84924	0.000110554	0.000351181	up	yes	PGL4	protein_coding	chr5:8332420-8334129:-	gi|15238523|ref|NP_197829.1|	1386	0	6-phosphogluconolactonase 4 [Arabidopsis thaliana]	gi|145358390|ref|NM_122349.3|	1085	0	Arabidopsis thaliana 6-phosphogluconolactonase 4 mRNA, complete cds	Q9FIN1	538	0	Probable 6-phosphogluconolactonase 4	Rv1445c	148	1e-40	COG0363	pfam01182	Glucosamine_iso	Glucosamine-6-phosphate isomerases/6-phosphogluconolactonase.	GO:0005975|carbohydrate metabolic process;GO:0006098|pentose-phosphate shunt;	GO:0005829|cytosol;	GO:0017057|6-phosphogluconolactonase activity;	K01057	PGLS, pgl, devB; 6-phosphogluconolactonase [EC:3.1.1.31]
AT1G65990	13	0.709109	0	0.0264929	26.766	4.74233	0.000206008	0.000615753	up	yes	PRXIIA	protein_coding	chr1:24571603-24573471:-	gi|15218878|ref|NP_176774.1|	2975	0	type 2 peroxiredoxin-related / thiol specific antioxidant / mal allergen family protein [Arabidopsis thaliana]	gi|18408409|ref|NM_105271.1|	1662	0	Arabidopsis thaliana type 2 peroxiredoxin-related / thiol specific antioxidant / mal allergen family protein mRNA, complete cds	Q7G959	1150	0	Peroxiredoxin-2A	RSc2838	102	3e-24	COG0678	pfam07734	FBA_1	F-box associated. Most of these proteins contain pfam00646 at the N terminus, suggesting that they are effectors linked with ubiquitination.	GO:0031146|SCF-dependent proteasomal ubiquitin-dependent protein catabolic process;	GO:0005737|cytoplasm;GO:0019005|SCF ubiquitin ligase complex;	GO:0004601|peroxidase activity;GO:0051920|peroxiredoxin activity;GO:0004842|ubiquitin-protein transferase activity;	.	.
AT2G01810	13	0.709109	0	0.0264929	26.766	4.74233	0.000206008	0.000615753	up	yes	AT2G01810	protein_coding	chr2:347537-350179:+	gi|15226359|ref|NP_178290.1|	3617	0	RING/FYVE/PHD zinc finger superfamily protein [Arabidopsis thaliana]	gi|145359821|ref|NM_126242.2|	2321	0	Arabidopsis thaliana RING/FYVE/PHD zinc finger superfamily protein mRNA, complete cds	Q9ZUA9	1394	0	PHD finger protein At2g01810	.	.	.	.	pfam00628	PHD	PHD-finger. PHD folds into an interleaved type of Zn-finger chelating 2 Zn ions in a similar manner to that of the RING and FYVE domains. Several PHD fingers have been identified as binding modules of methylated histone H3.	GO:0006355|regulation of transcription, DNA-templated;GO:0006351|transcription, DNA-templated;	GO:0005634|nucleus;	GO:0008270|zinc ion binding;	.	.
AT2G17305	13	0.709109	0	0.0264929	26.766	4.74233	0.000206008	0.000615753	up	yes	AT2G17305	protein_coding	chr2:7527676-7529210:+	gi|145361135|ref|NP_671861.2|	1452	0	uncharacterized protein [Arabidopsis thaliana]	gi|186500990|ref|NM_147325.3|	1173	0	Arabidopsis thaliana uncharacterized protein mRNA, complete cds	Q9M1Q1	144	4e-37	F-box protein At3g62230	.	.	.	.	pfam08387	FBD	FBD. This region is found in F-box (pfam00646) and other domain containing plant proteins; it is repeated in two family members. Its precise function is unknown, but it is thought to be associated with nuclear processes. In fact, several family members are annotated as being similar to transcription factors.	GO:0048235|pollen sperm cell differentiation;GO:0016567|protein ubiquitination;	GO:0005634|nucleus;	.	.	.
AT5G38960	13	0.709109	0	0.0264929	26.766	4.74233	0.000206008	0.000615753	up	yes	AT5G38960	protein_coding	chr5:15592922-15593963:+	gi|18202909|sp|Q9FMA6.1|GL112_ARATH	1079	7e-146	RecName: Full=Putative germin-like protein subfamily 1 member 12; Flags: Precursor	gi|332002898|gb|CP002688.1|	722	0	Arabidopsis thaliana chromosome 5 sequence	Q9FMA6	420	4e-147	Putative germin-like protein subfamily 1 member 12	.	.	.	.	pfam00190	Cupin_1	Cupin. This family represents the conserved barrel domain of the 'cupin' superfamily ('cupa' is the Latin term for a small barrel). This family contains 11S and 7S plant seed storage proteins, and germins. Plant seed storage proteins provide the major nitrogen source for the developing plant.	GO:0033609|oxalate metabolic process;	GO:0048046|apoplast;GO:0005618|cell wall;	GO:0030145|manganese ion binding;GO:0045735|nutrient reservoir activity;GO:0046564|oxalate decarboxylase activity;	.	.
AT1G69860	26	1.41822	1	0.0529859	26.766	4.74233	1.5301e-07	7.81818e-07	up	yes	NPF2.14	protein_coding	chr1:26309628-26312174:+	gi|15222484|ref|NP_177144.1|	2581	0	putative peptide/nitrate transporter [Arabidopsis thaliana]	gi|18409387|ref|NM_105654.1|	1668	0	Arabidopsis thaliana putative peptide/nitrate transporter mRNA, complete cds	Q9CAR9	998	0	Putative protein NRT1/ PTR FAMILY 2.14	.	.	.	.	pfam00854	PTR2	POT family. The POT (proton-dependent oligopeptide transport) family all appear to be proton dependent transporters.	.	GO:0016021|integral component of membrane;	GO:0005215|transporter activity;	.	.
AT4G21040	48	2.61825	2	0.105972	24.7071	4.62685	1.25818e-12	1.10955e-11	up	yes	DOF4.3	protein_coding	chr4:11234807-11235505:-	gi|15233483|ref|NP_193836.1|	987	5e-133	Dof zinc finger protein [Arabidopsis thaliana]	gi|332656411|gb|CP002687.1|	699	0	Arabidopsis thaliana chromosome 4 sequence	Q9SUB0	384	2e-134	Dof zinc finger protein DOF4.3	.	.	.	.	pfam02701	zf-Dof	Dof domain, zinc finger. The Dof domain is a zinc finger DNA-binding domain, that shows resemblance to the Cys2 zinc finger.	GO:0006355|regulation of transcription, DNA-templated;GO:0006351|transcription, DNA-templated;	GO:0005634|nucleus;	GO:0046872|metal ion binding;GO:0043565|sequence-specific DNA binding;GO:0003700|transcription factor activity, sequence-specific DNA binding;	.	.
AT1G28300	12	0.654562	0	0.0264929	24.7071	4.62685	0.000386089	0.00108967	up	yes	LEC2	protein_coding	chr1:9896867-9899876:-	gi|18396728|ref|NP_564304.1|	1814	0	B3 domain-containing transcription factor LEC2 [Arabidopsis thaliana]	gi|30690329|ref|NM_102595.2|	1317	0	Arabidopsis thaliana B3 domain-containing transcription factor LEC2 mRNA, complete cds	Q1PFR7	701	0	B3 domain-containing transcription factor LEC2	.	.	.	.	pfam02362	B3	B3 DNA binding domain. This is a family of plant transcription factors with various roles in development, the aligned region corresponds the B3 DNA binding domain as described in this domain is found in VP1/AB13 transcription factors. Some proteins also have a second AP2 DNA binding domain pfam00847 such as RAV1. DNA binding activity was demonstrated by.	GO:0009793|embryo development ending in seed dormancy;GO:0010601|positive regulation of auxin biosynthetic process;GO:0045893|positive regulation of transcription, DNA-templated;GO:0010431|seed maturation;GO:0010344|seed oilbody biogenesis;GO:0010262|somatic embryogenesis;GO:0006351|transcription, DNA-templated;	GO:0005634|nucleus;	GO:0003677|DNA binding;GO:0003700|transcription factor activity, sequence-specific DNA binding;	.	.
AT1G31530	12	0.654562	0	0.0264929	24.7071	4.62685	0.000386089	0.00108967	up	yes	AT1G31530	protein_coding	chr1:11281188-11282468:-	gi|15222370|ref|NP_174438.1|	1423	0	DNAse I-like protein [Arabidopsis thaliana]	gi|18398012|ref|NM_102892.1|	852	0	Arabidopsis thaliana DNAse I-like protein mRNA, complete cds	A8MS41	231	7e-71	Carbon catabolite repressor protein 4 homolog 4	SPCC31H12.08c_2	75.9	5e-15	COG5239	pfam03372	Exo_endo_phos	Endonuclease/Exonuclease/phosphatase family. This large family of proteins includes magnesium dependent endonucleases and a large number of phosphatases involved in intracellular signalling. This family includes: AP endonuclease proteins EC:4.2.99.18, DNase I proteins EC:3.1.21.1, Synaptojanin an inositol-1,4,5-trisphosphate phosphatase EC:3.1.3.56, Sphingomyelinase EC:3.1.4.12 and Nocturnin.	GO:0000289|nuclear-transcribed mRNA poly(A) tail shortening;GO:0042752|regulation of circadian rhythm;GO:0006355|regulation of transcription, DNA-templated;GO:0006351|transcription, DNA-templated;	GO:0005737|cytoplasm;GO:0005634|nucleus;	GO:0004532|exoribonuclease activity;GO:0046872|metal ion binding;GO:0004535|poly(A)-specific ribonuclease activity;GO:0043621|protein self-association;GO:0003723|RNA binding;	K12603	CNOT6, CCR4; CCR4-NOT transcription complex subunit 6 [EC:3.1.13.4]
AT2G31760	12	0.654562	0	0.0264929	24.7071	4.62685	0.000386089	0.00108967	up	yes	ARI10	protein_coding	chr2:13508493-13510390:+	gi|15225135|ref|NP_180735.1|	2627	0	putative E3 ubiquitin-protein ligase ARI10 [Arabidopsis thaliana]	gi|18402755|ref|NM_128734.1|	1545	0	Arabidopsis thaliana putative E3 ubiquitin-protein ligase ARI10 mRNA, complete cds	Q9SKC4	1016	0	Probable E3 ubiquitin-protein ligase ARI10	.	.	.	.	pfam01485	IBR	IBR domain. The IBR (In Between Ring fingers) domain is often found to occur between pairs of ring fingers (pfam00097). This domain has also been called the C6HC domain and DRIL (for double RING finger linked) domain. Proteins that contain two Ring fingers and an IBR domain (these proteins are also termed RBR family proteins) are thought to exist in all eukaryotic organisms. RBR family members pl…	GO:0032436|positive regulation of proteasomal ubiquitin-dependent protein catabolic process;GO:0000209|protein polyubiquitination;GO:0042787|protein ubiquitination involved in ubiquitin-dependent protein catabolic process;	GO:0005737|cytoplasm;GO:0000151|ubiquitin ligase complex;	GO:0016874|ligase activity;GO:0031624|ubiquitin conjugating enzyme binding;GO:0061630|ubiquitin protein ligase activity;GO:0008270|zinc ion binding;	K11968	ARIH1; ariadne-1 [EC:2.3.2.27]
AT2G34700	12	0.654562	0	0.0264929	24.7071	4.62685	0.000386089	0.00108967	up	yes	AT2G34700	protein_coding	chr2:14634090-14635627:-	gi|15226806|ref|NP_181017.1|	719	7e-93	pollen Ole e 1 allergen and extensin family protein [Arabidopsis thaliana]	gi|145360617|ref|NM_129024.3|	722	0	Arabidopsis thaliana pollen Ole e 1 allergen and extensin family protein mRNA, complete cds	Q9FZA2	126	2e-32	Non-classical arabinogalactan protein 31	.	.	.	.	pfam01190	Pollen_Ole_e_I	Pollen proteins Ole e I like.	GO:0009753|response to jasmonic acid;	GO:0005576|extracellular region;GO:0009505|plant-type cell wall;GO:0005886|plasma membrane;GO:0009506|plasmodesma;	.	.	.
AT3G05225	12	0.654562	0	0.0264929	24.7071	4.62685	0.000386089	0.00108967	up	yes	AT3G05225	lncRNA	chr3:10093864-10094398:+	gi|565466414|ref|XP_006291087.1|	271	2e-25	hypothetical protein CARUB_v10017202mg [Capsella rubella]	gi|332640072|gb|CP002686.1|	535	0	Arabidopsis thaliana chromosome 3, complete sequence	Q9LK21	106	8e-26	Probable carboxylesterase 11	.	.	.	.	pfam07859	Abhydrolase_3	alpha/beta hydrolase fold. This catalytic domain is found in a very wide range of enzymes.	GO:0008152|metabolic process;	.	GO:0052689|carboxylic ester hydrolase activity;	.	.
AT3G22421	12	0.654562	0	0.0264929	24.7071	4.62685	0.000386089	0.00108967	up	yes	AT3G22421	protein_coding	chr3:7949106-7950440:-	gi|75274314|sp|Q9LUV7.1|FB175_ARATH	2305	0	RecName: Full=Putative F-box protein At3g22421	gi|332640072|gb|CP002686.1|	1335	0	Arabidopsis thaliana chromosome 3, complete sequence	Q9LUV7	892	0	Putative F-box protein At3g22421	.	.	.	.	pfam07734	FBA_1	F-box associated. Most of these proteins contain pfam00646 at the N terminus, suggesting that they are effectors linked with ubiquitination.	GO:0031146|SCF-dependent proteasomal ubiquitin-dependent protein catabolic process;	GO:0019005|SCF ubiquitin ligase complex;	GO:0004842|ubiquitin-protein transferase activity;	.	.
AT3G45252	12	0.654562	0	0.0264929	24.7071	4.62685	0.000386089	0.00108967	up	yes	AT3G45252	protein_coding	chr3:16586048-16586364:+	gi|145332753|ref|NP_001078242.1|	425	6e-52	ECA1 gametogenesis related family protein [Arabidopsis thaliana]	gi|332640072|gb|CP002686.1|	317	2e-164	Arabidopsis thaliana chromosome 3, complete sequence	.	.	.	.	.	.	.	.	pfam05478	Prominin	Prominin. The prominins are an emerging family of proteins that among the multispan membrane proteins display a novel topology. Mouse prominin and human prominin (mouse)-like 1 (PROML1) are predicted to contain five membrane spanning domains, with an N-terminal domain exposed to the extracellular space followed by four, alternating small cytoplasmic and large extracellular, loops and a cytoplasmi…	.	.	.	.	.
AT4G04555	12	0.654562	0	0.0264929	24.7071	4.62685	0.000386089	0.00108967	up	yes	AT4G04555	protein_coding	chr4:2265647-2266799:-	gi|297813833|ref|XP_002874800.1|	283	2e-29	hypothetical protein ARALYDRAFT_352378 [Arabidopsis lyrata subsp. lyrata]	gi|297813832|ref|XM_002874754.1|	187	3e-92	Arabidopsis lyrata subsp. lyrata hypothetical protein, mRNA	Q700D9	82.4	2e-18	Putative Myb family transcription factor At1g14600	.	.	.	.	pfam00249	Myb_DNA-binding	Myb-like DNA-binding domain. This family contains the DNA binding domains from Myb proteins, as well as the SANT domain family.	GO:0006355|regulation of transcription, DNA-templated;GO:0006351|transcription, DNA-templated;	GO:0005634|nucleus;	GO:0003677|DNA binding;GO:0003700|transcription factor activity, sequence-specific DNA binding;	.	.
AT4G33610	12	0.654562	0	0.0264929	24.7071	4.62685	0.000386089	0.00108967	up	yes	AT4G33610	protein_coding	chr4:16146227-16147073:+	gi|15222816|ref|NP_175995.1|	437	1e-50	glycine-rich protein [Arabidopsis thaliana]	gi|332656411|gb|CP002687.1|	847	0	Arabidopsis thaliana chromosome 4 sequence	.	.	.	.	.	.	.	.	pfam05140	ResB	ResB-like family. This family includes both ResB and cytochrome c biogenesis proteins. Mutations in ResB indicate that they are essential for growth. ResB is predicted to be a transmembrane protein.	.	.	.	.	.
AT5G06020	12	0.654562	0	0.0264929	24.7071	4.62685	0.000386089	0.00108967	up	yes	SPH27	protein_coding	chr5:1811938-1812393:+	gi|15239323|ref|NP_196221.1|	813	3e-109	self-incompatibility S1 family protein [Arabidopsis thaliana]	gi|332002898|gb|CP002688.1|	456	0	Arabidopsis thaliana chromosome 5 sequence	.	.	.	.	.	.	.	.	pfam05938	Self-incomp_S1	Plant self-incompatibility protein S1. This family consists of a series of plant proteins which are related to the Papaver rhoeas S1 self-incompatibility protein. Self incompatibility (SI) is the single most important outbreeding device found in angiosperms and is a mechanism that regulates the acceptance or rejection of pollen. S1 is known to exhibit specific pollen-inhibitory properties.	.	.	.	.	.
AT5G43090	12	0.654562	0	0.0264929	24.7071	4.62685	0.000386089	0.00108967	up	yes	APUM13	protein_coding	chr5:17295933-17298214:+	gi|15239174|ref|NP_199123.1|	2658	0	pumilio 13 [Arabidopsis thaliana]	gi|18422292|ref|NM_123675.1|	1584	0	Arabidopsis thaliana pumilio 13 mRNA, complete cds	Q9FMH4	1029	0	Putative pumilio homolog 13	YGL014w	140	2e-34	COG5099	pfam00806	PUF	Pumilio-family RNA binding repeat. Puf repeats (aka PUM-HD, Pumilio homology domain) are necessary and sufficient for sequence specific RNA binding in fly Pumilio and worm FBF-1 and FBF-2. Both proteins function as translational repressors in early embryonic development by binding sequences in the 3' UTR of target mRNAs (e.g. the nanos response element (NRE) in fly Hunchback mRNA, or the point mu…	GO:0006417|regulation of translation;	GO:0005737|cytoplasm;	GO:0003723|RNA binding;	.	.
AT3G48950	23	1.25458	1	0.0529859	23.6776	4.56545	9.55459e-07	4.39507e-06	up	yes	AT3G48950	protein_coding	chr3:18147671-18150058:+	gi|15229058|ref|NP_190464.1|	2410	0	pectin lyase-like superfamily protein [Arabidopsis thaliana]	gi|18408740|ref|NM_114754.1|	1410	0	Arabidopsis thaliana pectin lyase-like superfamily protein mRNA, complete cds	A7PZL3	609	0	Probable polygalacturonase	TM0437	161	9e-43	COG5434	pfam00295	Glyco_hydro_28	Glycosyl hydrolases family 28. Glycosyl hydrolase family 28 includes polygalacturonase EC:3.2.1.15 as well as rhamnogalacturonase A(RGase A), EC:3.2.1.-. These enzymes is important in cell wall metabolizm.	GO:0005975|carbohydrate metabolic process;	GO:0016021|integral component of membrane;	GO:0004650|polygalacturonase activity;	.	.
AT4G36700	23	1.25458	1	0.0529859	23.6776	4.56545	9.55459e-07	4.39507e-06	up	yes	AT4G36700	protein_coding	chr4:17298200-17300367:-	gi|30690736|ref|NP_195388.2|	2070	0	cupin family protein [Arabidopsis thaliana]	gi|30690735|ref|NM_119834.2|	1842	0	Arabidopsis thaliana cupin family protein mRNA, complete cds	F4JQG6	801	0	Vicilin-like seed storage protein At4g36700	.	.	.	.	pfam00190	Cupin_1	Cupin. This family represents the conserved barrel domain of the 'cupin' superfamily ('cupa' is the Latin term for a small barrel). This family contains 11S and 7S plant seed storage proteins, and germins. Plant seed storage proteins provide the major nitrogen source for the developing plant.	.	.	GO:0045735|nutrient reservoir activity;	.	.
AT5G10220	111	6.0547	5	0.264929	22.854	4.51438	6.60386e-27	1.26316e-25	up	yes	ANN6	protein_coding	chr5:3206868-3208830:-	gi|15238094|ref|NP_196584.1|	1692	0	annexin D6 [Arabidopsis thaliana]	gi|145357847|ref|NM_121060.3|	1110	0	Arabidopsis thaliana annexin D6 mRNA, complete cds	Q9LX08	656	0	Annexin D6	.	.	.	.	pfam00191	Annexin	Annexin. This family of annexins also includes giardin that has been shown to function as an annexin.	GO:0009409|response to cold;GO:0009408|response to heat;GO:0009639|response to red or far red light;GO:0009651|response to salt stress;GO:0009414|response to water deprivation;	.	GO:0005509|calcium ion binding;GO:0005544|calcium-dependent phospholipid binding;	.	.
AT1G75600	22	1.20003	1	0.0529859	22.6481	4.50132	1.7673e-06	7.79269e-06	up	yes	AT1G75600	protein_coding	chr1:28390665-28391585:+	gi|15222297|ref|NP_177690.1|	663	8e-86	histone H3-like 3 [Arabidopsis thaliana]	gi|145337585|ref|NM_106212.2|	531	0	Arabidopsis thaliana histone H3-like 3 mRNA, complete cds	Q9LR02	259	4e-87	Histone H3-like 3	.	.	.	.	pfam00125	Histone	Core histone H2A/H2B/H3/H4.	GO:0006334|nucleosome assembly;	GO:0000786|nucleosome;GO:0005634|nucleus;	GO:0031492|nucleosomal DNA binding;	K11253	H3; histone H3
AT2G26320	22	1.20003	1	0.0529859	22.6481	4.50132	1.7673e-06	7.79269e-06	up	yes	AGL33	protein_coding	chr2:11205389-11206287:-	gi|15225284|ref|NP_180200.1|	441	3e-54	protein agamous-like 33 [Arabidopsis thaliana]	gi|18401093|ref|NM_128189.1|	330	1e-171	Arabidopsis thaliana protein agamous-like 33 mRNA, complete cds	.	.	.	.	.	.	.	.	pfam14093	DUF4271	Domain of unknown function (DUF4271). This family of integral membrane proteins is functionally uncharacterized. This family of proteins is found in bacteria. Proteins in this family are typically between 221 and 326 amino acids in length.	.	.	.	.	.
AT1G13590	11	0.600015	0	0.0264929	22.6481	4.50132	0.000728	0.00191409	up	yes	PSK1	protein_coding	chr1:4647815-4649066:+	gi|79343629|ref|NP_172816.2|	386	2e-43	phytosulfokine 1 precursor [Arabidopsis thaliana]	gi|332189094|gb|CP002684.1|	592	0	Arabidopsis thaliana chromosome 1 sequence	Q9LMY9	153	8e-45	Phytosulfokines 1	.	.	.	.	pfam06404	PSK	Phytosulfokine precursor protein (PSK). This family consists of several plant specific phytosulfokine precursor proteins. Phytosulfokines, are active as either a pentapeptide or a C-terminally truncated tetrapeptide. These compounds were first isolated because of their ability to stimulate cell division in somatic embryo cultures of Asparagus officinalis.	GO:0030154|cell differentiation;GO:0016049|cell growth;GO:0008283|cell proliferation;GO:0007275|multicellular organismal development;	GO:0031012|extracellular matrix;	.	.	.
AT1G20360	11	0.600015	0	0.0264929	22.6481	4.50132	0.000728	0.00191409	up	yes	AT1G20360	protein_coding	chr1:7046504-7047744:-	gi|30686794|ref|NP_173461.2|	1620	0	F-box protein [Arabidopsis thaliana]	gi|332189094|gb|CP002684.1|	1241	0	Arabidopsis thaliana chromosome 1 sequence	Q84JN6	628	0	F-box protein At1g20360	.	.	.	.	pfam00646	F-box	F-box domain. This domain is approximately 50 amino acids long, and is usually found in the N-terminal half of a variety of proteins. Two motifs that are commonly found associated with the F-box domain are the leucine rich repeats (LRRs; pfam00560 and pfam07723) and the WD repeat (pfam00400). The F-box domain has a role in mediating protein-protein interactions in a variety of contexts, such as p…	GO:0030150|protein import into mitochondrial matrix;	GO:0031305|integral component of mitochondrial inner membrane;GO:0005744|mitochondrial inner membrane presequence translocase complex;	GO:0015450|P-P-bond-hydrolysis-driven protein transmembrane transporter activity;	.	.
AT1G67220	11	0.600015	0	0.0264929	22.6481	4.50132	0.000728	0.00191409	up	yes	HAC2	protein_coding	chr1:25145587-25150558:+	gi|240254328|ref|NP_564891.4|	7125	0	histone acetyltransferase HAC2 [Arabidopsis thaliana]	gi|240254327|ref|NM_105391.4|	4212	0	Arabidopsis thaliana histone acetyltransferase HAC2 mRNA, complete cds	Q9FYH1	2749	0	Histone acetyltransferase HAC2	.	.	.	.	pfam08214	KAT11	Histone acetylation protein. Histone acetylation is required in many cellular processes including transcription, DNA repair, and chromatin assembly. This family contains the fungal KAT11 protein (previously known as RTT109) which is required for H3K56 acetylation. Loss of KAT11 results in the loss of H3K56 acetylation, both on bulk histone and on chromatin. KAT11 and H3K56 acetylation appear to c…	GO:0016573|histone acetylation;GO:0006355|regulation of transcription, DNA-templated;GO:0006351|transcription, DNA-templated;	GO:0005634|nucleus;	GO:0003712|transcription cofactor activity;GO:0016746|transferase activity, transferring acyl groups;GO:0008270|zinc ion binding;	K04498	EP300, CREBBP, KAT3; E1A/CREB-binding protein [EC:2.3.1.48]
AT1G71320	11	0.600015	0	0.0264929	22.6481	4.50132	0.000728	0.00191409	up	yes	AT1G71320	protein_coding	chr1:26882485-26883818:+	gi|15217435|ref|NP_177288.1|	2111	0	F-box protein [Arabidopsis thaliana]	gi|18409826|ref|NM_105801.1|	1179	0	Arabidopsis thaliana F-box protein mRNA, complete cds	Q9FVV8	817	0	Putative F-box protein At1g71320	.	.	.	.	pfam00646	F-box	F-box domain. This domain is approximately 50 amino acids long, and is usually found in the N-terminal half of a variety of proteins. Two motifs that are commonly found associated with the F-box domain are the leucine rich repeats (LRRs; pfam00560 and pfam07723) and the WD repeat (pfam00400). The F-box domain has a role in mediating protein-protein interactions in a variety of contexts, such as p…	GO:0006281|DNA repair;GO:0000724|double-strand break repair via homologous recombination;	GO:0005739|mitochondrion;GO:0005634|nucleus;	GO:0050897|cobalt ion binding;GO:0003690|double-stranded DNA binding;GO:0003697|single-stranded DNA binding;	.	.
AT2G34123	11	0.600015	0	0.0264929	22.6481	4.50132	0.000728	0.00191409	up	yes	AT2G34123	protein_coding	chr2:14406240-14406742:+	gi|79324191|ref|NP_001031473.1|	423	3e-52	putative defensin-like protein 52 [Arabidopsis thaliana]	gi|79324190|ref|NM_001036396.1|	246	3e-125	Arabidopsis thaliana putative defensin-like protein 52 mRNA, complete cds	Q2V433	167	1e-53	Putative defensin-like protein 52	.	.	.	.	pfam01826	TIL	Trypsin Inhibitor like cysteine rich domain. This family contains trypsin inhibitors as well as a domain found in many extracellular proteins. The domain typically contains ten cysteine residues that form five disulphide bonds. The cysteine residues that form the disulphide bonds are 1-7, 2-6, 3-5, 4-10 and 8-9.	GO:0050832|defense response to fungus;GO:0031640|killing of cells of other organism;	GO:0005576|extracellular region;	.	.	.
AT3G42473	11	0.600015	0	0.0264929	22.6481	4.50132	0.000728	0.00191409	up	yes	LCR47	protein_coding	chr3:14607080-14607971:+	gi|186510618|ref|NP_001030800.2|	401	4e-48	cysteine-rich pollen coat protein-like protein [Arabidopsis thaliana]	gi|186510617|ref|NM_001035723.2|	363	0	Arabidopsis thaliana cysteine-rich pollen coat protein-like protein mRNA, complete cds	P82762	159	2e-49	Defensin-like protein 91	.	.	.	.	pfam03224	V-ATPase_H_N	V-ATPase subunit H. The yeast Saccharomyces cerevisiae vacuolar H+-ATPase (V-ATPase) is a multisubunit complex responsible for acidifying organelles. It functions as an ATP dependent proton pump that transports protons across a lipid bilayer. This domain corresponds to the N terminal domain of the H subunit of V-ATPase. The N-terminal domain is required for the activation of the complex whereas t…	GO:0050832|defense response to fungus;GO:0031640|killing of cells of other organism;	GO:0005576|extracellular region;	.	.	.
AT3G44090	11	0.600015	0	0.0264929	22.6481	4.50132	0.000728	0.00191409	up	yes	AT3G44090	protein_coding	chr3:15839123-15840759:+	gi|15229871|ref|NP_189995.1|	2373	0	F-box protein [Arabidopsis thaliana]	gi|18407704|ref|NM_114277.1|	1350	0	Arabidopsis thaliana F-box protein mRNA, complete cds	Q9LXQ3	918	0	Putative F-box/LRR-repeat protein At3g44090	.	.	.	.	pfam00646	F-box	F-box domain. This domain is approximately 50 amino acids long, and is usually found in the N-terminal half of a variety of proteins. Two motifs that are commonly found associated with the F-box domain are the leucine rich repeats (LRRs; pfam00560 and pfam07723) and the WD repeat (pfam00400). The F-box domain has a role in mediating protein-protein interactions in a variety of contexts, such as p…	GO:0007018|microtubule-based movement;	GO:0005871|kinesin complex;GO:0005874|microtubule;	GO:0005524|ATP binding;GO:0016887|ATPase activity;GO:0003777|microtubule motor activity;	.	.
AT3G59590	11	0.600015	0	0.0264929	22.6481	4.50132	0.000728	0.00191409	up	yes	JAL37	protein_coding	chr3:22014167-22015768:+	gi|15231713|ref|NP_191518.1|	2456	0	jacalin lectin family protein [Arabidopsis thaliana]	gi|18411204|ref|NM_115821.1|	1365	0	Arabidopsis thaliana jacalin lectin family protein mRNA, complete cds	Q9M1A9	950	0	Jacalin-related lectin 37	.	.	.	.	pfam07734	FBA_1	F-box associated. Most of these proteins contain pfam00646 at the N terminus, suggesting that they are effectors linked with ubiquitination.	GO:0031146|SCF-dependent proteasomal ubiquitin-dependent protein catabolic process;	GO:0019005|SCF ubiquitin ligase complex;	GO:0030246|carbohydrate binding;GO:0004842|ubiquitin-protein transferase activity;	.	.
AT3G66656	11	0.600015	0	0.0264929	22.6481	4.50132	0.000728	0.00191409	up	yes	AGL91	protein_coding	chr3:2091262-2091798:-	gi|15230767|ref|NP_187320.1|	824	4e-110	protein agamous-like 91 [Arabidopsis thaliana]	gi|332640072|gb|CP002686.1|	537	0	Arabidopsis thaliana chromosome 3, complete sequence	O64703	171	2e-52	Agamous-like MADS-box protein AGL29	YBR182c	61.2	1e-10	COG5068	pfam00319	SRF-TF	SRF-type transcription factor (DNA-binding and dimerization domain).	GO:0006351|transcription, DNA-templated;	GO:0005634|nucleus;	GO:0003677|DNA binding;GO:0003700|transcription factor activity, sequence-specific DNA binding;	.	.
AT4G19940	11	0.600015	0	0.0264929	22.6481	4.50132	0.000728	0.00191409	up	yes	AT4G19940	protein_coding	chr4:10806195-10807532:+	gi|15235230|ref|NP_193727.1|	2043	0	F-box protein [Arabidopsis thaliana]	gi|332656411|gb|CP002687.1|	1338	0	Arabidopsis thaliana chromosome 4 sequence	O49421	789	0	F-box protein At4g19940	.	.	.	.	pfam08268	FBA_3	F-box associated domain.	.	GO:0005886|plasma membrane;	.	.	.
AT4G21010	11	0.600015	0	0.0264929	22.6481	4.50132	0.000728	0.00191409	up	yes	AT4G21010	protein_coding	chr4:11226286-11227363:-	gi|15233477|ref|NP_193833.1|	1309	2e-180	transcription initiation factor TFIIE, beta subunit [Arabidopsis thaliana]	gi|30685279|ref|NM_118219.2|	859	0	Arabidopsis thaliana transcription initiation factor TFIIE, beta subunit mRNA, complete cds	.	.	.	.	SPCC1672.08c	77	1e-15	COG5174	pfam02186	TFIIE_beta	TFIIE beta subunit core domain. General transcription factor TFIIE consists of two subunits, TFIIE alpha pfam02002 and TFIIE beta. TFIIE beta has been found to bind to the region where the promoter starts to open to be single-stranded upon transcription initiation by RNA polymerase II. The structure of the DNA binding core region has been solved and has a winged helix fold.	.	.	.	.	.
AT4G23110	11	0.600015	0	0.0264929	22.6481	4.50132	0.000728	0.00191409	up	yes	AT4G23110	protein_coding	chr4:12110857-12111570:+	gi|15236391|ref|NP_194042.1|	603	5e-76	insulin-like growth factor binding protein [Arabidopsis thaliana]	gi|332656411|gb|CP002687.1|	714	0	Arabidopsis thaliana chromosome 4 sequence	.	.	.	.	.	.	.	.	pfam05185	PRMT5	PRMT5 arginine-N-methyltransferase. The human homologue of yeast Skb1 (Shk1 kinase-binding protein 1) is PRMT5, an arginine-N-methyltransferase. These proteins appear to be key mitotic regulators. They play a role in Jak signalling in higher eukaryotes.	.	.	.	.	.
AT4G28775	11	0.600015	0	0.0264929	22.6481	4.50132	0.000728	0.00191409	up	yes	AT4G28775	protein_coding	chr4:14214778-14215381:+	gi|186514527|ref|NP_001119076.1|	611	6e-78	uncharacterized protein [Arabidopsis thaliana]	gi|332656411|gb|CP002687.1|	604	0	Arabidopsis thaliana chromosome 4 sequence	.	.	.	.	.	.	.	.	pfam05950	Orthopox_A36R	Orthopoxvirus A36R protein. This family consists of several Orthopoxvirus A36R proteins. The A36R protein is predicted to be a type Ib membrane protein.	.	.	.	.	.
AT4G39760	11	0.600015	0	0.0264929	22.6481	4.50132	0.000728	0.00191409	up	yes	AT4G39760	protein_coding	chr4:18443679-18444788:+	gi|15236017|ref|NP_195686.1|	1959	0	putative F-box/kelch-repeat protein [Arabidopsis thaliana]	gi|332656411|gb|CP002687.1|	1110	0	Arabidopsis thaliana chromosome 4 sequence	O65663	759	0	Putative F-box/kelch-repeat protein At4g39760	.	.	.	.	pfam01344	Kelch_1	Kelch motif. The kelch motif was initially discovered in Kelch. In this protein there are six copies of the motif. It has been shown that the Drosophila ring canal kelch protein is related to Galactose Oxidase for which a structure has been solved. The kelch motif forms a beta sheet. Several of these sheets associate to form a beta propeller structure as found in pfam00064, pfam00400 and pfam0041…	GO:0055070|copper ion homeostasis;	GO:0016021|integral component of membrane;GO:0005743|mitochondrial inner membrane;	.	.	.
AT1G36340	43	2.34551	2	0.105972	22.1334	4.46815	2.56869e-11	2.0347e-10	up	yes	UBC31	protein_coding	chr1:13683663-13685066:-	gi|18400088|ref|NP_564472.1|	649	3e-83	ubiquitin-conjugating enzyme 31 [Arabidopsis thaliana]	gi|42562540|ref|NM_103322.2|	621	0	Arabidopsis thaliana ubiquitin-conjugating enzyme 31 mRNA, complete cds	Q9C8X7	254	1e-84	Probable ubiquitin-conjugating enzyme E2 31	SPBC119.02	115	8e-31	COG5078	pfam00179	UQ_con	Ubiquitin-conjugating enzyme. Proteins destined for proteasome-mediated degradation may be ubiquitinated. Ubiquitination follows conjugation of ubiquitin to a conserved cysteine residue of UBC homologues. TSG101 is one of several UBC homologues that lacks this active site cysteine.	GO:0016567|protein ubiquitination;	GO:0005773|vacuole;	GO:0005524|ATP binding;GO:0016740|transferase activity;	.	.
AT4G32490	180	9.81843	9	0.476873	20.5892	4.36382	6.03427e-42	1.94661e-40	up	yes	ENODL4	protein_coding	chr4:15678647-15679652:-	gi|30689408|ref|NP_194975.2|	868	6e-114	early nodulin-like protein 4 [Arabidopsis thaliana]	gi|145351429|ref|NM_119401.3|	926	0	Arabidopsis thaliana early nodulin-like protein 4 mRNA, complete cds	Q9T076	123	8e-31	Early nodulin-like protein 2	.	.	.	.	pfam02298	Cu_bind_like	Plastocyanin-like domain. This family represents a domain found in flowering plants related to the copper binding protein plastocyanin. Some members of this family may not bind copper due to the lack of key residues.	.	GO:0031225|anchored component of membrane;GO:0046658|anchored component of plasma membrane;GO:0048046|apoplast;GO:0009507|chloroplast;GO:0005886|plasma membrane;GO:0005773|vacuole;	GO:0009055|electron carrier activity;	.	.
AT2G31780	10	0.545469	0	0.0264929	20.5892	4.36382	0.00138159	0.00335419	up	yes	ATARI11	protein_coding	chr2:13515199-13517413:+	gi|75337346|sp|Q9SKC2.1|ARI11_ARATH	2289	0	RecName: Full=Probable E3 ubiquitin-protein ligase ARI11; AltName: Full=ARIADNE-like protein ARI11; AltName: Full=Protein ariadne homolog 11	gi|145360521|ref|NM_128736.3|	1603	0	Arabidopsis thaliana putative E3 ubiquitin-protein ligase ARI11 mRNA, complete cds	Q9SKC2	886	0	Probable E3 ubiquitin-protein ligase ARI11	.	.	.	.	pfam01485	IBR	IBR domain. The IBR (In Between Ring fingers) domain is often found to occur between pairs of ring fingers (pfam00097). This domain has also been called the C6HC domain and DRIL (for double RING finger linked) domain. Proteins that contain two Ring fingers and an IBR domain (these proteins are also termed RBR family proteins) are thought to exist in all eukaryotic organisms. RBR family members pl…	GO:0032436|positive regulation of proteasomal ubiquitin-dependent protein catabolic process;GO:0000209|protein polyubiquitination;GO:0042787|protein ubiquitination involved in ubiquitin-dependent protein catabolic process;	GO:0005737|cytoplasm;GO:0000151|ubiquitin ligase complex;	GO:0016874|ligase activity;GO:0031624|ubiquitin conjugating enzyme binding;GO:0061630|ubiquitin protein ligase activity;GO:0008270|zinc ion binding;	K11968	ARIH1; ariadne-1 [EC:2.3.2.27]
AT3G09930	10	0.545469	0	0.0264929	20.5892	4.36382	0.00138159	0.00335419	up	yes	AT3G09930	protein_coding	chr3:3053237-3055510:+	gi|15232799|ref|NP_187604.1|	1810	0	GDSL esterase/lipase [Arabidopsis thaliana]	gi|30681077|ref|NM_111828.2|	1368	0	Arabidopsis thaliana GDSL esterase/lipase mRNA, complete cds	Q9SF94	701	0	GDSL esterase/lipase At3g09930	all3634	57.8	3e-08	COG3240	pfam00657	Lipase_GDSL	GDSL-like Lipase/Acylhydrolase.	GO:0016042|lipid catabolic process;	GO:0005576|extracellular region;	GO:0016788|hydrolase activity, acting on ester bonds;	.	.
AT4G15040	10	0.545469	0	0.0264929	20.5892	4.36382	0.00138159	0.00335419	up	yes	AT4G15040	protein_coding	chr4:8581373-8584320:-	gi|980958348|sp|O23357.3|SBT42_ARATH	3598	0	RecName: Full=Subtilisin-like protease SBT4.2; AltName: Full=Subtilase subfamily 4 member 2; Short=AtSBT4.2; Flags: Precursor	gi|186511810|ref|NM_117591.2|	2064	0	Arabidopsis thaliana Subtilisin-like serine endopeptidase family protein mRNA, complete cds	O23357	1352	0	Subtilisin-like protease SBT4.2	BS_vpr	90.5	7e-18	COG1404	pfam05922	Inhibitor_I9	Peptidase inhibitor I9. This family includes the proteinase B inhibitor from Saccharomyces cerevisiae and the activation peptides from peptidases of the subtilisin family. The subtilisin propeptides are known to function as molecular chaperones, assisting in the folding of the mature peptidase, but have also been shown to act as 'temporary inhibitors'.	.	GO:0005618|cell wall;GO:0005576|extracellular region;	GO:0004252|serine-type endopeptidase activity;	.	.
AT4G37435	10	0.545469	0	0.0264929	20.5892	4.36382	0.00138159	0.00335419	up	yes	AT4G37435	protein_coding	chr4:17599027-17600638:-	gi|727547201|ref|XP_010446661.1|	421	1e-48	PREDICTED: truncated transcription factor CAULIFLOWER A-like [Camelina sativa]	gi|332656411|gb|CP002687.1|	197	2e-97	Arabidopsis thaliana chromosome 4 sequence	Q9LM46	95.5	8e-22	Agamous-like MADS-box protein AGL104	ECU07g1740	63.2	1e-11	COG5068	pfam00319	SRF-TF	SRF-type transcription factor (DNA-binding and dimerization domain).	GO:0000165|MAPK cascade;GO:0010152|pollen maturation;GO:0045944|positive regulation of transcription from RNA polymerase II promoter;GO:0080092|regulation of pollen tube growth;GO:0006351|transcription, DNA-templated;	GO:0005634|nucleus;	GO:0000977|RNA polymerase II regulatory region sequence-specific DNA binding;GO:0003700|transcription factor activity, sequence-specific DNA binding;	.	.
AT5G02930	10	0.545469	0	0.0264929	20.5892	4.36382	0.00138159	0.00335419	up	yes	AT5G02930	protein_coding	chr5:682411-684480:+	gi|15242568|ref|NP_195913.1|	2235	0	F-box/RNI-like superfamily protein [Arabidopsis thaliana]	gi|18414066|ref|NM_120371.1|	1410	0	Arabidopsis thaliana F-box/RNI-like superfamily protein mRNA, complete cds	Q9LYZ2	865	0	Putative F-box/LRR-repeat protein At5g02930	.	.	.	.	pfam00646	F-box	F-box domain. This domain is approximately 50 amino acids long, and is usually found in the N-terminal half of a variety of proteins. Two motifs that are commonly found associated with the F-box domain are the leucine rich repeats (LRRs; pfam00560 and pfam07723) and the WD repeat (pfam00400). The F-box domain has a role in mediating protein-protein interactions in a variety of contexts, such as p…	GO:0010025|wax biosynthetic process;	GO:0005783|endoplasmic reticulum;GO:0005789|endoplasmic reticulum membrane;GO:0016021|integral component of membrane;	GO:0020037|heme binding;GO:0005506|iron ion binding;GO:0080133|midchain alkane hydroxylase activity;	.	.
AT5G05260	10	0.545469	0	0.0264929	20.5892	4.36382	0.00138159	0.00335419	up	yes	CYP79A2	protein_coding	chr5:1559608-1561802:-	gi|13878375|sp|Q9FLC8.1|C79A2_ARATH	2772	0	RecName: Full=Phenylalanine N-monooxygenase; AltName: Full=Cytochrome P450 79A2; AltName: Full=Phenylalanine N-hydroxylase	gi|18414835|ref|NM_120608.1|	1572	0	Arabidopsis thaliana cytochrome P450 CYP79A2 mRNA, complete cds	Q9FLC8	1072	0	Phenylalanine N-monooxygenase	all1361	95.9	4e-20	COG2124	pfam00067	p450	Cytochrome P450. Cytochrome P450s are haem-thiolate proteins involved in the oxidative degradation of various compounds. They are particularly well known for their role in the degradation of environmental toxins and mutagens. They can be divided into 4 classes, according to the method by which electrons from NAD(P)H are delivered to the catalytic site. Sequence conservation is relatively low with…	GO:0098542|defense response to other organism;GO:0009684|indoleacetic acid biosynthetic process;	GO:0005789|endoplasmic reticulum membrane;GO:0016021|integral component of membrane;GO:0016020|membrane;	GO:0020037|heme binding;GO:0005506|iron ion binding;GO:0004497|monooxygenase activity;GO:0016705|oxidoreductase activity, acting on paired donors, with incorporation or reduction of molecular oxygen;	K12153	CYP79A2; phenylalanine N-monooxygenase [EC:1.14.13.124]
AT5G08165	10	0.545469	0	0.0264929	20.5892	4.36382	0.00138159	0.00335419	up	yes	AT5G08165	lncRNA	chr5:22012708-22013030:-	gi|297792869|ref|XP_002864319.1|	172	4e-14	hypothetical protein ARALYDRAFT_918548 [Arabidopsis lyrata subsp. lyrata]	gi|332002898|gb|CP002688.1|	323	7e-168	Arabidopsis thaliana chromosome 5 sequence	.	.	.	.	.	.	.	.	pfam01059	Oxidored_q5_N	NADH-ubiquinone oxidoreductase chain 4, amino terminus.	.	.	.	.	.
AT5G41720	10	0.545469	0	0.0264929	20.5892	4.36382	0.00138159	0.00335419	up	yes	AT5G41720	protein_coding	chr5:16683165-16683942:-	gi|79527305|ref|NP_198987.2|	1007	2e-136	uncharacterized protein [Arabidopsis thaliana]	.	.	.	.	Q6NLE0	392	1e-137	F-box protein At5g41720	.	.	.	.	pfam00646	F-box	F-box domain. This domain is approximately 50 amino acids long, and is usually found in the N-terminal half of a variety of proteins. Two motifs that are commonly found associated with the F-box domain are the leucine rich repeats (LRRs; pfam00560 and pfam07723) and the WD repeat (pfam00400). The F-box domain has a role in mediating protein-protein interactions in a variety of contexts, such as p…	GO:0031146|SCF-dependent proteasomal ubiquitin-dependent protein catabolic process;	GO:0019005|SCF ubiquitin ligase complex;	GO:0004842|ubiquitin-protein transferase activity;	.	.
AT5G67120	10	0.545469	0	0.0264929	20.5892	4.36382	0.00138159	0.00335419	up	yes	AT5G67120	protein_coding	chr5:26787809-26789745:-	gi|15240204|ref|NP_201513.1|	1350	0	RING/U-box domain-containing protein [Arabidopsis thaliana]	gi|18425153|ref|NM_126112.1|	819	0	Arabidopsis thaliana RING/U-box domain-containing protein mRNA, complete cds	O49500	89.7	1e-18	E3 ubiquitin-protein ligase MBR2	.	.	.	.	pfam13639	zf-RING_2	Ring finger domain.	GO:0009908|flower development;GO:0043161|proteasome-mediated ubiquitin-dependent protein catabolic process;GO:0040008|regulation of growth;GO:0010228|vegetative to reproductive phase transition of meristem;	.	GO:0016874|ligase activity;GO:0061630|ubiquitin protein ligase activity;GO:0008270|zinc ion binding;	.	.
AT1G75945	158	8.6184	8	0.423887	20.3318	4.34567	5.86135e-37	1.63646e-35	up	yes	AT1G75945	protein_coding	chr1:28515245-28515916:-	gi|6721106|gb|AAF26760.1|AC007396_9	240	1e-23	T4O12.16 [Arabidopsis thaliana]	gi|332189094|gb|CP002684.1|	251	1e-127	Arabidopsis thaliana chromosome 1 sequence	.	.	.	.	.	.	.	.	pfam05236	TAF4	Transcription initiation factor TFIID component TAF4 family. This region of similarity is found in Transcription initiation factor TFIID component TAF4.	.	.	.	.	.
AT5G66150	39	2.12733	2	0.105972	20.0745	4.32729	2.91233e-10	2.04884e-09	up	yes	AT5G66150	protein_coding	chr5:26438839-26444434:-	gi|15239274|ref|NP_201416.1|	5460	0	Glycosyl hydrolase family protein [Arabidopsis thaliana]	gi|18425039|ref|NM_126013.1|	3144	0	Arabidopsis thaliana Glycosyl hydrolase family protein mRNA, complete cds	Q9FKW9	2105	0	Probable alpha-mannosidase At5g66150	TM1851	62	1e-08	COG0383	pfam01074	Glyco_hydro_38	Glycosyl hydrolases family 38 N-terminal domain. Glycosyl hydrolases are key enzymes of carbohydrate metabolizm.	GO:0006013|mannose metabolic process;GO:0006517|protein deglycosylation;	GO:0005773|vacuole;	GO:0004559|alpha-mannosidase activity;GO:0030246|carbohydrate binding;GO:0008270|zinc ion binding;	K01191	E3.2.1.24; alpha-mannosidase [EC:3.2.1.24]
AT2G26400	979	53.4014	51	2.70228	19.7616	4.30463	2.46951e-218	6.54267e-216	up	yes	ARD	protein_coding	chr2:11231770-11233388:-	gi|15225298|ref|NP_180208.1|	1066	1e-144	acireductone dioxygenase 3 [Arabidopsis thaliana]	gi|51971494|dbj|AK176649.1|	891	0	Arabidopsis thaliana mRNA, complete cds, clone: RAFL25-18-I07	O48707	377	6e-130	1,2-dihydroxy-3-keto-5-methylthiopentene dioxygenase 1	YMR009w	135	1e-36	COG1791	pfam03079	ARD	ARD/ARD' family. The two acireductone dioxygenase enzymes (ARD and ARD', previously known as E-2 and E-2') from Klebsiella pneumoniae share the same amino acid sequence, but bind different metal ions: ARD binds Ni2+, ARD' binds Fe2+. ARD and ARD' can be experimentally interconverted by removal of the bound metal ion and reconstitution with the appropriate metal ion. The two enzymes share the same…	GO:0019509|L-methionine biosynthetic process from methylthioadenosine;GO:0006555|methionine metabolic process;	GO:0005737|cytoplasm;GO:0005634|nucleus;	GO:0010309|acireductone dioxygenase [iron(II)-requiring] activity;GO:0010297|heteropolysaccharide binding;GO:0005506|iron ion binding;	K08967	mtnD, mtnZ, ADI1; 1,2-dihydroxy-3-keto-5-methylthiopentene dioxygenase [EC:1.13.11.53 1.13.11.54]
AT2G06995	57	3.10917	3	0.158958	19.5597	4.28982	2.8793e-14	2.89606e-13	up	yes	AT2G06995	lncRNA	chr2:7633214-7634069:+	.	.	.	.	gi|330250293|gb|CP002685.1|	856	0	Arabidopsis thaliana chromosome 2, complete sequence	.	.	.	.	.	.	.	.	pfam06736	DUF1211	Protein of unknown function (DUF1211). This family represents a conserved region within a number of hypothetical proteins of unknown function found in eukaryotes, bacteria and archaea. These may possibly be integral membrane proteins.	.	.	.	.	.
AT4G12140	19	1.03639	1	0.0529859	19.5597	4.28982	1.13372e-05	4.37742e-05	up	yes	AT4G12140	protein_coding	chr4:7266546-7267154:-	gi|15234446|ref|NP_192951.1|	1073	5e-147	RING/U-box domain-containing protein [Arabidopsis thaliana]	gi|332656411|gb|CP002687.1|	609	0	Arabidopsis thaliana chromosome 4 sequence	Q5XHH7	59.3	3e-09	E3 ubiquitin-protein ligase synoviolin B	YOL013c	54.7	4e-08	COG5243	pfam13639	zf-RING_2	Ring finger domain.	GO:0030433|ER-associated ubiquitin-dependent protein catabolic process;GO:0018279|protein N-linked glycosylation via asparagine;	GO:0000836|Hrd1p ubiquitin ligase complex;GO:0016021|integral component of membrane;	GO:0016874|ligase activity;GO:0061630|ubiquitin protein ligase activity;GO:0008270|zinc ion binding;	K10601	SYVN1, HRD1; E3 ubiquitin-protein ligase synoviolin [EC:2.3.2.27]
AT1G17615	36	1.96369	2	0.105972	18.5303	4.21181	1.8143e-09	1.16754e-08	up	yes	AT1G17615	protein_coding	chr1:6059389-6060851:+	gi|8778463|gb|AAF79471.1|AC022492_15	2013	0	F1L3.31 [Arabidopsis thaliana]	gi|18394507|ref|NM_101624.1|	1143	0	Arabidopsis thaliana Disease resistance protein (TIR-NBS class) mRNA, complete cds	Q9SSN3	214	2e-65	Toll/interleukin-1 receptor-like protein	.	.	.	.	pfam01582	TIR	TIR domain. The Toll/interleukin-1 receptor (TIR) homology domain is an intracellular signalling domain found in MyD88, interleukin 1 receptor and the Toll receptor. It contains three highly-conserved regions, and mediates protein-protein interactions between the Toll-like receptors (TLRs) and signal-transduction components. TIR-like motifs are also found in plant proteins thought to be involved …	GO:0006952|defense response;GO:0007165|signal transduction;	GO:0005737|cytoplasm;GO:0009506|plasmodesma;	.	.	.
AT3G05310	36	1.96369	2	0.105972	18.5303	4.21181	1.8143e-09	1.16754e-08	up	yes	MIRO3	protein_coding	chr3:1510160-1513301:+	gi|15229963|ref|NP_187182.1|	3373	0	MIRO-related GTP-ase 3 [Arabidopsis thaliana]	gi|18397186|ref|NM_111404.1|	1947	0	Arabidopsis thaliana MIRO-related GTP-ase 3 mRNA, complete cds	Q9MA88	1303	0	Mitochondrial Rho GTPase 3	.	.	.	.	pfam08356	EF_assoc_2	EF hand associated. This region predominantly appears near EF-hands (pfam00036) in GTP-binding proteins. It is found in all three eukaryotic kingdoms.	GO:0007005|mitochondrion organization;GO:0007264|small GTPase mediated signal transduction;	GO:0031307|integral component of mitochondrial outer membrane;	GO:0005509|calcium ion binding;GO:0005525|GTP binding;GO:0003924|GTPase activity;	.	.
AT5G44540	36	1.96369	2	0.105972	18.5303	4.21181	1.8143e-09	1.16754e-08	up	yes	AT5G44540	protein_coding	chr5:17941287-17941646:-	gi|15241523|ref|NP_199267.1|	437	3e-53	Tapetum specific protein TAP35/TAP44 [Arabidopsis thaliana]	gi|332002898|gb|CP002688.1|	360	0	Arabidopsis thaliana chromosome 5 sequence	.	.	.	.	.	.	.	.	pfam07265	TAP35_44	Tapetum specific protein TAP35/TAP44. This family consists of several plant tapetum specific proteins. Members of this family are found in Arabidopsis thaliana, Brassica napus and Sinapis alba. Members of this family may be involved in sporopollenin formation and/or deposition.	.	.	.	.	.
AT5G17470	18	0.981843	1	0.0529859	18.5303	4.21181	2.11616e-05	7.77305e-05	up	yes	CML32	protein_coding	chr5:5760953-5761406:-	gi|15237969|ref|NP_197249.1|	752	4e-100	putative calcium-binding protein CML32 [Arabidopsis thaliana]	gi|332002898|gb|CP002688.1|	454	0	Arabidopsis thaliana chromosome 5 sequence	Q9LF55	294	2e-101	Probable calcium-binding protein CML32	SPAC3A12.14	90.1	4e-22	COG5126	pfam13499	EF-hand_7	EF-hand domain pair.	.	.	GO:0005509|calcium ion binding;	K13448	CML; calcium-binding protein CML
AT1G28590	9	0.490922	0	0.0264929	18.5303	4.21181	0.00264007	0.00587777	up	yes	AT1G28590	protein_coding	chr1:10047276-10049343:-	gi|10764858|gb|AAF24548.2|AC007508_11	2216	0	F1K23.17 [Arabidopsis thaliana]	gi|30690498|ref|NM_102627.2|	1445	0	Arabidopsis thaliana GDSL esterase/lipase mRNA, complete cds	Q8RXT9	830	0	GDSL esterase/lipase At1g28590	all3634	76.6	2e-14	COG3240	pfam00657	Lipase_GDSL	GDSL-like Lipase/Acylhydrolase.	GO:0016042|lipid catabolic process;	GO:0005576|extracellular region;	GO:0016788|hydrolase activity, acting on ester bonds;	.	.
AT1G28650	9	0.490922	0	0.0264929	18.5303	4.21181	0.00264007	0.00587777	up	yes	AT1G28650	protein_coding	chr1:10069365-10071108:-	gi|15218753|ref|NP_174186.1|	1939	0	GDSL esterase/lipase [Arabidopsis thaliana]	gi|145336213|ref|NM_102632.2|	1340	0	Arabidopsis thaliana GDSL esterase/lipase mRNA, complete cds	Q3E7I6	751	0	GDSL esterase/lipase At1g28650	all3634	56.6	6e-08	COG3240	pfam00657	Lipase_GDSL	GDSL-like Lipase/Acylhydrolase.	GO:0016042|lipid catabolic process;	GO:0005576|extracellular region;	GO:0016788|hydrolase activity, acting on ester bonds;	.	.
AT1G71370	9	0.490922	0	0.0264929	18.5303	4.21181	0.00264007	0.00587777	up	yes	RH49	protein_coding	chr1:26897005-26899434:-	gi|15217442|ref|NP_177293.1|	2898	0	DEAD-box ATP-dependent RNA helicase 49 [Arabidopsis thaliana]	gi|30698793|ref|NM_105806.2|	1960	0	Arabidopsis thaliana DEAD-box ATP-dependent RNA helicase 49 mRNA, complete cds	Q8GXD6	1118	0	DEAD-box ATP-dependent RNA helicase 49	.	.	.	.	pfam00270	DEAD	DEAD/DEAH box helicase. Members of this family include the DEAD and DEAH box helicases. Helicases are involved in unwinding nucleic acids. The DEAD box helicases are involved in various aspects of RNA metabolizm, including nuclear transcription, pre mRNA splicing, ribosome biogenesis, nucleocytoplasmic transport, translation, RNA decay and organellar gene expression.	GO:0010501|RNA secondary structure unwinding;	.	GO:0005524|ATP binding;GO:0004004|ATP-dependent RNA helicase activity;GO:0003723|RNA binding;	K14809	DDX55, SPB4; ATP-dependent RNA helicase DDX55/SPB4 [EC:3.6.4.13]
AT1G74675	9	0.490922	0	0.0264929	18.5303	4.21181	0.00264007	0.00587777	up	yes	AT1G74675	protein_coding	chr1:28053944-28055437:-	gi|727486429|ref|XP_010419204.1|	215	2e-16	PREDICTED: probable arabinosyltransferase ARAD1 [Camelina sativa]	gi|332189094|gb|CP002684.1|	608	0	Arabidopsis thaliana chromosome 1 sequence	.	.	.	.	.	.	.	.	pfam14897	EpsG	EpsG family. This family of proteins are related to the EpsG protein from B. subtilis. These proteins are likely glycosyl transferases belonging to the membrane protein GT-C clan.	.	.	.	.	.
AT1G77650	9	0.490922	0	0.0264929	18.5303	4.21181	0.00264007	0.00587777	up	yes	AT1G77650	protein_coding	chr1:29181110-29182261:+	gi|15224026|ref|NP_177888.1|	2062	0	putative F-box protein [Arabidopsis thaliana]	gi|332189094|gb|CP002684.1|	1152	0	Arabidopsis thaliana chromosome 1 sequence	Q9CAP3	798	0	Putative F-box protein At1g77650	.	.	.	.	pfam07734	FBA_1	F-box associated. Most of these proteins contain pfam00646 at the N terminus, suggesting that they are effectors linked with ubiquitination.	GO:0031146|SCF-dependent proteasomal ubiquitin-dependent protein catabolic process;	GO:0019005|SCF ubiquitin ligase complex;	GO:0004842|ubiquitin-protein transferase activity;	.	.
AT2G16300	9	0.490922	0	0.0264929	18.5303	4.21181	0.00264007	0.00587777	up	yes	AT2G16300	protein_coding	chr2:7061629-7063367:-	gi|30679626|ref|NP_179225.2|	1708	0	F-box protein [Arabidopsis thaliana]	gi|145359999|ref|NM_127186.3|	1330	0	Arabidopsis thaliana F-box protein mRNA, complete cds	Q9SIW9	662	0	F-box protein At2g16300	.	.	.	.	pfam03478	DUF295	Protein of unknown function (DUF295). This family of proteins are found in plants. The function of the proteins is unknown.	GO:0006284|base-excision repair;GO:0032508|DNA duplex unwinding;GO:0006310|DNA recombination;GO:0006260|DNA replication;GO:0006302|double-strand break repair;	GO:0005694|chromosome;GO:0005737|cytoplasm;GO:0005634|nucleus;	GO:0043140|ATP-dependent 3'-5' DNA helicase activity;GO:0003677|DNA binding;GO:0009378|four-way junction helicase activity;	.	.
AT2G16960	9	0.490922	0	0.0264929	18.5303	4.21181	0.00264007	0.00587777	up	yes	AT2G16960	protein_coding	chr2:7364683-7368963:+	gi|15227336|ref|NP_179288.1|	2664	0	ARM repeat superfamily protein [Arabidopsis thaliana]	gi|145328739|ref|NM_001084436.1|	1518	0	Arabidopsis thaliana ARM repeat superfamily protein mRNA, complete cds	B8ARW2	358	1e-111	Transportin-1	.	.	.	.	pfam13513	HEAT_EZ	HEAT-like repeat. The HEAT repeat family is related to armadillo/beta-catenin-like repeats (see pfam00514). These EZ repeats are found in subunits of cyanobacterial phycocyanin lyase and other proteins and probably carry out a scaffolding role.	GO:0006886|intracellular protein transport;	GO:0005737|cytoplasm;GO:0005654|nucleoplasm;	.	K18752	TNPO1; transportin-1
AT2G28340	9	0.490922	0	0.0264929	18.5303	4.21181	0.00264007	0.00587777	up	yes	GATA13	protein_coding	chr2:12103672-12106262:+	gi|334184532|ref|NP_180401.2|	1471	0	GATA transcription factor 13 [Arabidopsis thaliana]	gi|334184531|ref|NM_128393.2|	876	0	Arabidopsis thaliana GATA transcription factor 13 mRNA, complete cds	Q9SKN6	571	0	Putative GATA transcription factor 13	YMR136w	57.8	2e-08	COG5641	pfam00320	GATA	GATA zinc finger. This domain uses four cysteine residues to coordinate a zinc ion. This domain binds to DNA. Two GATA zinc fingers are found in the GATA transcription factors. However there are several proteins which only contains a single copy of the domain.	GO:0030154|cell differentiation;	GO:0005634|nucleus;GO:0005667|transcription factor complex;	GO:0003682|chromatin binding;GO:0000977|RNA polymerase II regulatory region sequence-specific DNA binding;GO:0001085|RNA polymerase II transcription factor binding;GO:0001228|transcriptional activator activity, RNA polymerase II transcription regulatory region sequence-specific binding;GO:0008270|zinc ion binding;	.	.
AT2G33233	9	0.490922	0	0.0264929	18.5303	4.21181	0.00264007	0.00587777	up	yes	LCR49	protein_coding	chr2:14083030-14083614:-	gi|79324108|ref|NP_001031470.1|	420	5e-51	low-molecular-weight cysteine-rich 49 [Arabidopsis thaliana]	gi|186504945|ref|NM_001036393.2|	393	0	Arabidopsis thaliana low-molecular-weight cysteine-rich 49 mRNA, complete cds	P82764	166	3e-52	Defensin-like protein 50	.	.	.	.	pfam00304	Gamma-thionin	Gamma-thionin family.	GO:0050832|defense response to fungus;GO:0031640|killing of cells of other organism;	GO:0005576|extracellular region;	.	.	.
AT2G45780	9	0.490922	0	0.0264929	18.5303	4.21181	0.00264007	0.00587777	up	yes	AT2G45780	otherRNA	chr2:18854555-18855184:-	gi|3386616|gb|AAC28546.1|	383	6e-44	hypothetical protein [Arabidopsis thaliana]	gi|330250293|gb|CP002685.1|	630	0	Arabidopsis thaliana chromosome 2, complete sequence	.	.	.	.	.	.	.	.	pfam15322	PMSI1	Protein missing in infertile sperm 1, putative. This family of proteins is found in eukaryotes. Proteins in this family are typically between 249 and 341 amino acids in length.	.	.	.	.	.
AT3G01513	9	0.490922	0	0.0264929	18.5303	4.21181	0.00264007	0.00587777	up	yes	AT3G01513	protein_coding	chr3:201887-202754:-	gi|22330791|ref|NP_683521.1|	1059	3e-143	uncharacterized protein [Arabidopsis thaliana]	gi|332640072|gb|CP002686.1|	868	0	Arabidopsis thaliana chromosome 3, complete sequence	.	.	.	.	.	.	.	.	pfam07816	DUF1645	Protein of unknown function (DUF1645). These sequences are derived from a number of hypothetical plant proteins. The region in question is approximately 270 amino acids long. Some members of this family are annotated as yeast pheromone receptor proteins AR781 but no literature was found to support this.	.	.	.	.	.
AT3G03410	9	0.490922	0	0.0264929	18.5303	4.21181	0.00264007	0.00587777	up	yes	CML34	protein_coding	chr3:811324-811719:-	gi|15228547|ref|NP_186991.1|	665	2e-87	putative calcium-binding protein CML34 [Arabidopsis thaliana]	gi|332640072|gb|CP002686.1|	396	0	Arabidopsis thaliana chromosome 3, complete sequence	Q9SRP5	260	1e-88	Probable calcium-binding protein CML34	SPAC3A12.14	76.6	2e-17	COG5126	pfam13499	EF-hand_7	EF-hand domain pair.	.	.	GO:0005509|calcium ion binding;	K13448	CML; calcium-binding protein CML
AT3G17480	9	0.490922	0	0.0264929	18.5303	4.21181	0.00264007	0.00587777	up	yes	AT3G17480	protein_coding	chr3:5983196-5984320:+	gi|75274271|sp|Q9LUP9.1|FB152_ARATH	1902	0	RecName: Full=Putative F-box protein At3g17480	gi|332640072|gb|CP002686.1|	1125	0	Arabidopsis thaliana chromosome 3, complete sequence	Q9LUP9	737	0	Putative F-box protein At3g17480	.	.	.	.	pfam07734	FBA_1	F-box associated. Most of these proteins contain pfam00646 at the N terminus, suggesting that they are effectors linked with ubiquitination.	GO:0031146|SCF-dependent proteasomal ubiquitin-dependent protein catabolic process;	GO:0019005|SCF ubiquitin ligase complex;	GO:0004842|ubiquitin-protein transferase activity;	.	.
AT4G18900	9	0.490922	0	0.0264929	18.5303	4.21181	0.00264007	0.00587777	up	yes	AT4G18900	protein_coding	chr4:10356465-10359169:+	gi|18415193|ref|NP_567565.1|	2284	0	transducin/WD40 domain-containing protein [Arabidopsis thaliana]	gi|18415192|ref|NM_118006.1|	1386	0	Arabidopsis thaliana transducin/WD40 domain-containing protein mRNA, complete cds	Q9P775	217	3e-62	Uncharacterized WD repeat-containing protein C17D11.16	.	.	.	.	pfam00400	WD40	WD domain, G-beta repeat.	.	GO:0005829|cytosol;GO:0005730|nucleolus;GO:0005634|nucleus;GO:0043234|protein complex;	.	K14791	PWP1; periodic tryptophan protein 1
AT4G25140	9	0.490922	0	0.0264929	18.5303	4.21181	0.00264007	0.00587777	up	yes	OLEO1	protein_coding	chr4:12900430-12901577:+	gi|15234945|ref|NP_194244.1|	789	8e-103	oleosin 1 [Arabidopsis thaliana]	gi|30686782|ref|NM_118646.2|	908	0	Arabidopsis thaliana oleosin 1 mRNA, complete cds	P29525	308	4e-104	Oleosin 18.5 kDa	.	.	.	.	pfam01277	Oleosin	Oleosin.	GO:0019915|lipid storage;GO:0050826|response to freezing;GO:0009845|seed germination;GO:0010344|seed oilbody biogenesis;GO:0019953|sexual reproduction;	GO:0005576|extracellular region;GO:0016021|integral component of membrane;GO:0012511|monolayer-surrounded lipid storage body;	.	.	.
AT5G22791	9	0.490922	0	0.0264929	18.5303	4.21181	0.00264007	0.00587777	up	yes	AT5G22791	protein_coding	chr5:7603500-7604822:-	gi|238481346|ref|NP_001154731.1|	1911	0	F-box family protein [Arabidopsis thaliana]	gi|332002898|gb|CP002688.1|	1323	0	Arabidopsis thaliana chromosome 5 sequence	Q9SY20	179	4e-50	F-box protein At1g30790	.	.	.	.	pfam08268	FBA_3	F-box associated domain.	GO:0007275|multicellular organismal development;	GO:0009941|chloroplast envelope;GO:0009706|chloroplast inner membrane;GO:0016021|integral component of membrane;GO:0005739|mitochondrion;GO:0009536|plastid;	.	.	.
AT5G40430	9	0.490922	0	0.0264929	18.5303	4.21181	0.00264007	0.00587777	up	yes	MYB22	protein_coding	chr5:16176427-16177731:-	gi|18421985|ref|NP_568582.1|	1355	0	putative transcription factor MYB22 [Arabidopsis thaliana]	gi|18421984|ref|NM_123407.1|	771	0	Arabidopsis thaliana putative transcription factor MYB22 mRNA, complete cds	Q9S7L2	137	7e-36	Transcription factor MYB98	ECU11g1690	97.8	2e-23	COG5147	pfam13921	Myb_DNA-bind_6	Myb-like DNA-binding domain. This family contains the DNA binding domains from Myb proteins, as well as the SANT domain family.	GO:0009553|embryo sac development;GO:0010183|pollen tube guidance;GO:0045697|regulation of synergid differentiation;GO:0006351|transcription, DNA-templated;	GO:0005634|nucleus;	GO:0003677|DNA binding;GO:0003700|transcription factor activity, sequence-specific DNA binding;	K09422	MYBP; myb proto-oncogene protein, plant
AT5G51845	9	0.490922	0	0.0264929	18.5303	4.21181	0.00264007	0.00587777	up	yes	AT5G51845	protein_coding	chr5:21077047-21077679:+	gi|79330582|ref|NP_001032058.1|	338	4e-38	putative defensin-like protein 270 [Arabidopsis thaliana]	gi|332002898|gb|CP002688.1|	326	3e-169	Arabidopsis thaliana chromosome 5 sequence	Q2V2Z3	134	2e-39	Putative defensin-like protein 270	.	.	.	.	pfam11707	Npa1	Ribosome 60S biogenesis N-terminal. Npa1p is required for ribosome biogenesis and operates in the same functional environment as Rsa3p and Dbp6p during early maturation of 60S ribosomal subunits. The protein partners of Npa1p include eight putative helicases as well as the novel Npa2p factor. Npa1p can also associate with a subset of H/ACA and C/D small nucleolar RNPs (snoRNPs) involved in the ch…	GO:0050832|defense response to fungus;GO:0031640|killing of cells of other organism;	GO:0005576|extracellular region;	.	.	.
AT5G54062	9	0.490922	0	0.0264929	18.5303	4.21181	0.00264007	0.00587777	up	yes	AT5G54062	protein_coding	chr5:21938793-21939637:+	gi|22327819|ref|NP_680431.1|	908	1e-120	uncharacterized protein [Arabidopsis thaliana]	gi|332002898|gb|CP002688.1|	845	0	Arabidopsis thaliana chromosome 5 sequence	.	.	.	.	.	.	.	.	pfam05617	Prolamin_like	Prolamin-like. Both DUF784 and DUF1278 members are found to be expressed in the plant embryo sac and are regulated by the Myb98 transcription factor. Computational analysis has revealed that they are homologous to the plant prolamin superfamily (Protease inhibitor-seed storage-LTP family, pfam00234). In contrast to the typical prolamin members that have eight conserved Cys residues forming four p…	.	.	.	.	.
AT5G54067	9	0.490922	0	0.0264929	18.5303	4.21181	0.00264007	0.00587777	up	yes	AT5G54067	protein_coding	chr5:21941602-21942146:-	gi|22327823|ref|NP_680433.1|	645	1e-83	uncharacterized protein [Arabidopsis thaliana]	gi|332002898|gb|CP002688.1|	545	0	Arabidopsis thaliana chromosome 5 sequence	Q3E7N5	253	7e-85	B3 domain-containing protein At5g54067	.	.	.	.	pfam08395	7tm_7	7tm Chemosensory receptor. This family includes a number of gustatory and odorant receptors mainly from insect species such as A. gambiae and D. melanogaster. They are classified as G-protein-coupled receptors (GPCRs), or seven-transmembrane receptors. They show high sequence divergence, consistent with an ancient origin for the family.	GO:0006355|regulation of transcription, DNA-templated;GO:0006351|transcription, DNA-templated;	GO:0005634|nucleus;	GO:0003677|DNA binding;	.	.
AT5G57530	9	0.490922	0	0.0264929	18.5303	4.21181	0.00264007	0.00587777	up	yes	XTH12	protein_coding	chr5:23300321-23301689:-	gi|15242778|ref|NP_200561.1|	1470	0	probable xyloglucan endotransglucosylase/hydrolase protein 12 [Arabidopsis thaliana]	gi|18423989|ref|NM_125134.1|	1062	0	Arabidopsis thaliana probable xyloglucan endotransglucosylase/hydrolase protein 12 mRNA, complete cds	Q9FKL9	568	0	Probable xyloglucan endotransglucosylase/hydrolase protein 12	YLR213c	71.2	1e-12	COG2273	pfam00722	Glyco_hydro_16	Glycosyl hydrolases family 16.	GO:0042546|cell wall biogenesis;GO:0071555|cell wall organization;GO:0010411|xyloglucan metabolic process;	GO:0048046|apoplast;GO:0005618|cell wall;GO:0005737|cytoplasm;	GO:0004553|hydrolase activity, hydrolyzing O-glycosyl compounds;GO:0080039|xyloglucan endotransglucosylase activity;GO:0016762|xyloglucan:xyloglucosyl transferase activity;	K08235	E2.4.1.207; xyloglucan:xyloglucosyl transferase [EC:2.4.1.207]
AT5G63740	9	0.490922	0	0.0264929	18.5303	4.21181	0.00264007	0.00587777	up	yes	AT5G63740	protein_coding	chr5:25510776-25511456:-	gi|15242884|ref|NP_201179.1|	745	1e-96	paternally expressed protein [Arabidopsis thaliana]	gi|332002898|gb|CP002688.1|	681	0	Arabidopsis thaliana chromosome 5 sequence	Q9FFN9	99	3e-22	Probable E3 ubiquitin-protein ligase ARI13	.	.	.	.	pfam13639	zf-RING_2	Ring finger domain.	GO:0032436|positive regulation of proteasomal ubiquitin-dependent protein catabolic process;GO:0000209|protein polyubiquitination;GO:0042787|protein ubiquitination involved in ubiquitin-dependent protein catabolic process;	GO:0005737|cytoplasm;GO:0000151|ubiquitin ligase complex;	GO:0016874|ligase activity;GO:0031624|ubiquitin conjugating enzyme binding;GO:0061630|ubiquitin protein ligase activity;GO:0008270|zinc ion binding;	K11968	ARIH1; ariadne-1 [EC:2.3.2.27]
AT2G29370	34	1.85459	2	0.105972	17.5008	4.12935	6.16475e-09	3.74641e-08	up	yes	AT2G29370	protein_coding	chr2:12606012-12607618:+	gi|42570329|ref|NP_850132.2|	1416	0	tropinone reductase-like protein [Arabidopsis thaliana]	gi|42570328|ref|NM_179801.2|	1062	0	Arabidopsis thaliana tropinone reductase-like protein mRNA, complete cds	Q9ZW20	550	0	Tropinone reductase homolog At2g29370	.	.	.	.	pfam00106	adh_short	short chain dehydrogenase. This family contains a wide variety of dehydrogenases.	.	.	GO:0016491|oxidoreductase activity;	K08081	TR1; tropinone reductase I [EC:1.1.1.206]
AT3G21800	17	0.927296	1	0.0529859	17.5008	4.12935	3.95892e-05	0.000137701	up	yes	UGT71B8	protein_coding	chr3:7680106-7681797:-	gi|15233158|ref|NP_188817.1|	2424	0	UDP-glucosyl transferase 71B8 [Arabidopsis thaliana]	gi|332640072|gb|CP002686.1|	1692	0	Arabidopsis thaliana chromosome 3, complete sequence	Q9LSY4	938	0	UDP-glycosyltransferase 71B8	.	.	.	.	pfam00201	UDPGT	UDP-glucoronosyl and UDP-glucosyl transferase.	GO:0008152|metabolic process;	.	GO:0080043|quercetin 3-O-glucosyltransferase activity;GO:0080046|quercetin 4'-O-glucosyltransferase activity;	.	.
AT4G22110	17	0.927296	1	0.0529859	17.5008	4.12935	3.95892e-05	0.000137701	up	yes	AT4G22110	protein_coding	chr4:11711314-11714228:-	gi|18415840|ref|NP_567645.1|	1948	0	GroES-like zinc-binding dehydrogenase family protein [Arabidopsis thaliana]	gi|42572984|ref|NM_202860.1|	1414	0	Arabidopsis thaliana GroES-like zinc-binding dehydrogenase family protein mRNA, complete cds	Q0V7W6	754	0	Alcohol dehydrogenase-like 5	YDL168w	283	2e-89	COG1062	pfam00107	ADH_zinc_N	Zinc-binding dehydrogenase.	.	GO:0005737|cytoplasm;	GO:0004022|alcohol dehydrogenase (NAD) activity;GO:0008270|zinc ion binding;	K00121	frmA, ADH5, adhC; S-(hydroxymethyl)glutathione dehydrogenase / alcohol dehydrogenase [EC:1.1.1.284 1.1.1.1]
AT5G25410	32	1.7455	2	0.105972	16.4714	4.04189	2.10013e-08	1.19904e-07	up	yes	AT5G25410	protein_coding	chr5:8831670-8833509:+	gi|18420916|ref|NP_568470.1|	1910	0	uncharacterized protein [Arabidopsis thaliana]	gi|18420915|ref|NM_122450.1|	1204	0	Arabidopsis thaliana uncharacterized protein mRNA, complete cds	.	.	.	.	.	.	.	.	pfam03080	DUF239	Domain of unknown function (DUF239). This is a family of plant and bacterial proteins, a small number of which are putative carboxy-terminal peptidases.	.	.	.	.	.
AT3G24068	16	0.87275	1	0.0529859	16.4714	4.04189	7.42302e-05	0.000244465	up	yes	AT3G24068	protein_coding	chr3:8692191-8692676:-	gi|79313349|ref|NP_001030754.1|	608	4e-78	self-incompatibility S1 family protein [Arabidopsis thaliana]	gi|332640072|gb|CP002686.1|	486	0	Arabidopsis thaliana chromosome 3, complete sequence	.	.	.	.	.	.	.	.	pfam05938	Self-incomp_S1	Plant self-incompatibility protein S1. This family consists of a series of plant proteins which are related to the Papaver rhoeas S1 self-incompatibility protein. Self incompatibility (SI) is the single most important outbreeding device found in angiosperms and is a mechanism that regulates the acceptance or rejection of pollen. S1 is known to exhibit specific pollen-inhibitory properties.	.	.	.	.	.
AT5G25950	16	0.87275	1	0.0529859	16.4714	4.04189	7.42302e-05	0.000244465	up	yes	AT5G25950	protein_coding	chr5:9057793-9059963:-	gi|186525770|ref|NP_197967.2|	2272	0	uncharacterized protein [Arabidopsis thaliana]	gi|186525769|ref|NM_122496.2|	1538	0	Arabidopsis thaliana uncharacterized protein mRNA, complete cds	.	.	.	.	.	.	.	.	pfam03080	DUF239	Domain of unknown function (DUF239). This is a family of plant and bacterial proteins, a small number of which are putative carboxy-terminal peptidases.	.	.	.	.	.
AT5G38195	16	0.87275	1	0.0529859	16.4714	4.04189	7.42302e-05	0.000244465	up	yes	AT5G38195	protein_coding	chr5:15246910-15247329:+	gi|18421731|ref|NP_568555.1|	402	5e-48	bifunctional inhibitor/lipid-transfer protein/seed storage 2S albumin-like protein [Arabidopsis thaliana]	gi|332002898|gb|CP002688.1|	420	0	Arabidopsis thaliana chromosome 5 sequence	Q43681	69.7	1e-14	Probable non-specific lipid-transfer protein AKCS9	.	.	.	.	pfam14368	LTP_2	Probable lipid transfer. The members of this family are probably involved in lipid transfer. The family has several highly conserved cysteines, paired in various ways.	GO:0006869|lipid transport;	.	GO:0008289|lipid binding;	.	.
AT5G48945	16	0.87275	1	0.0529859	16.4714	4.04189	7.42302e-05	0.000244465	up	yes	LCR46	protein_coding	chr5:19844683-19845548:+	gi|79330338|ref|NP_001032039.1|	420	8e-51	putative defensin-like protein [Arabidopsis thaliana]	gi|79330337|ref|NM_001036962.1|	276	1e-141	Arabidopsis thaliana putative defensin-like protein mRNA, complete cds	P82761	166	4e-52	Putative defensin-like protein 83	.	.	.	.	pfam00537	Toxin_3	Scorpion toxin-like domain. This family contains both neurotoxins and plant defensins. The mustard trypsin inhibitor, MTI-2, is plant defensin. It is a potent inhibitor of trypsin with no activity towards chymotrypsin. MTI-2 is toxic for Lepidopteran insects, but has low activity against aphids. Brazzein is plant defensin-like protein. It is pH-stable, heat-stable and intensely sweet protein. The…	GO:0050832|defense response to fungus;GO:0031640|killing of cells of other organism;	GO:0005576|extracellular region;	.	.	.
AT1G23610	8	0.436375	0	0.0264929	16.4714	4.04189	0.00508229	0.0102686	up	yes	AT1G23610	protein_coding	chr1:8362864-8363675:-	gi|4056444|gb|AAC98017.1|	419	3e-78	Similar to OBP32pep protein gb|U37698 from Arabidopsis thaliana [Arabidopsis thaliana]	gi|334182796|ref|NM_102210.3|	667	0	Arabidopsis thaliana uncharacterized protein mRNA, complete cds	.	.	.	.	.	.	.	.	pfam02713	DUF220	Domain of unknown function DUF220. This is family consists of a region in several Arabidopsis thaliana hypothetical proteins none of which have any known function. The aligned region contains two cysteine residues.	.	.	.	.	.
AT1G50980	8	0.436375	0	0.0264929	16.4714	4.04189	0.00508229	0.0102686	up	yes	AT1G50980	protein_coding	chr1:18900541-18902057:-	gi|15223689|ref|NP_175511.1|	1980	0	putative FBD-associated F-box protein [Arabidopsis thaliana]	gi|18403309|ref|NM_103978.1|	1113	0	Arabidopsis thaliana putative FBD-associated F-box protein mRNA, complete cds	Q9C6I2	767	0	Putative FBD-associated F-box protein At1g50980	.	.	.	.	pfam08387	FBD	FBD. This region is found in F-box (pfam00646) and other domain containing plant proteins; it is repeated in two family members. Its precise function is unknown, but it is thought to be associated with nuclear processes. In fact, several family members are annotated as being similar to transcription factors.	.	GO:0016020|membrane;	.	.	.
AT1G61060	8	0.436375	0	0.0264929	16.4714	4.04189	0.00508229	0.0102686	up	yes	AT1G61060	protein_coding	chr1:22488548-22489711:-	gi|22330357|ref|NP_176301.2|	1435	0	F-box protein [Arabidopsis thaliana]	gi|22330356|ref|NM_104786.2|	804	0	Arabidopsis thaliana F-box protein mRNA, complete cds	Q9C948	557	0	Putative F-box protein At1g61060	.	.	.	.	pfam08268	FBA_3	F-box associated domain.	GO:0006629|lipid metabolic process;GO:0006486|protein glycosylation;	GO:0000139|Golgi membrane;	GO:0050512|lactosylceramide 4-alpha-galactosyltransferase activity;	.	.
AT1G64795	8	0.436375	0	0.0264929	16.4714	4.04189	0.00508229	0.0102686	up	yes	AT1G64795	protein_coding	chr1:24082579-24082848:+	gi|334183637|ref|NP_001185313.1|	202	9e-17	protein ILITHYIA [Arabidopsis thaliana]	gi|332189094|gb|CP002684.1|	168	6e-82	Arabidopsis thaliana chromosome 1 sequence	.	.	.	.	.	.	.	.	pfam00125	Histone	Core histone H2A/H2B/H3/H4.	.	.	.	.	.
AT1G70040	8	0.436375	0	0.0264929	16.4714	4.04189	0.00508229	0.0102686	up	yes	AT1G70040	protein_coding	chr1:26381233-26382131:+	gi|15223030|ref|NP_177162.1|	1027	5e-139	uncharacterized protein [Arabidopsis thaliana]	gi|186494306|ref|NM_105673.2|	805	0	Arabidopsis thaliana uncharacterized protein mRNA, complete cds	.	.	.	.	.	.	.	.	pfam06651	DUF1163	Protein of unknown function (DUF1163). This family represents the C-terminus of hypothetical Arabidopsis thaliana proteins of unknown function.	.	.	.	.	.
AT1G73510	8	0.436375	0	0.0264929	16.4714	4.04189	0.00508229	0.0102686	up	yes	AT1G73510	protein_coding	chr1:27642386-27643295:-	gi|15219483|ref|NP_177493.1|	732	2e-94	uncharacterized protein [Arabidopsis thaliana]	gi|332189094|gb|CP002684.1|	910	0	Arabidopsis thaliana chromosome 1 sequence	.	.	.	.	.	.	.	.	pfam05088	Bac_GDH	Bacterial NAD-glutamate dehydrogenase. This family consists of several bacterial proteins which are closely related to NAD-glutamate dehydrogenase found in Streptomyces clavuligerus. Glutamate dehydrogenases (GDHs) are a broadly distributed group of enzymes that catalyse the reversible oxidative deamination of glutamate to ketoglutarate and ammonia.	.	.	.	.	.
AT1G77830	8	0.436375	0	0.0264929	16.4714	4.04189	0.00508229	0.0102686	up	yes	AT1G77830	protein_coding	chr1:29267160-29267752:-	gi|15218141|ref|NP_177906.1|	990	5e-135	RING/U-box domain-containing protein [Arabidopsis thaliana]	gi|18411713|ref|NM_106432.1|	558	0	Arabidopsis thaliana RING/U-box domain-containing protein mRNA, complete cds	.	.	.	.	.	.	.	.	pfam13639	zf-RING_2	Ring finger domain.	.	.	.	.	.
AT1G79370	8	0.436375	0	0.0264929	16.4714	4.04189	0.00508229	0.0102686	up	yes	CYP79C1	protein_coding	chr1:29857934-29860163:+	gi|22330739|ref|NP_178055.2|	2920	0	cytochrome P450, family 79, subfamily C, polypeptide 1 [Arabidopsis thaliana]	gi|22330738|ref|NM_106585.2|	1641	0	Arabidopsis thaliana cytochrome P450, family 79, subfamily C, polypeptide 1 mRNA, complete cds	Q949U1	511	1e-174	Dihomomethionine N-hydroxylase	BH0579	90.9	1e-18	COG2124	pfam00067	p450	Cytochrome P450. Cytochrome P450s are haem-thiolate proteins involved in the oxidative degradation of various compounds. They are particularly well known for their role in the degradation of environmental toxins and mutagens. They can be divided into 4 classes, according to the method by which electrons from NAD(P)H are delivered to the catalytic site. Sequence conservation is relatively low with…	GO:0098542|defense response to other organism;GO:0019761|glucosinolate biosynthetic process;GO:0009684|indoleacetic acid biosynthetic process;GO:0009625|response to insect;	GO:0005783|endoplasmic reticulum;GO:0005789|endoplasmic reticulum membrane;GO:0016021|integral component of membrane;GO:0016020|membrane;	GO:0020037|heme binding;GO:0005506|iron ion binding;GO:0016709|oxidoreductase activity, acting on paired donors, with incorporation or reduction of molecular oxygen, NAD(P)H as one donor, and incorporation of one atom of oxygen;	K12154	CYP79F1; cytochrome P450, family 79, subfamily F, polypeptide 1 [EC:1.14.13.-]
AT2G02580	8	0.436375	0	0.0264929	16.4714	4.04189	0.00508229	0.0102686	up	yes	CYP71B9	protein_coding	chr2:701932-703798:+	gi|15227003|ref|NP_178362.1|	2417	0	cytochrome P450 71B9 [Arabidopsis thaliana]	gi|30678013|ref|NM_126314.2|	1651	0	Arabidopsis thaliana cytochrome P450 71B9 mRNA, complete cds	O64718	935	0	Cytochrome P450 71B9	all1361	96.7	3e-20	COG2124	pfam00067	p450	Cytochrome P450. Cytochrome P450s are haem-thiolate proteins involved in the oxidative degradation of various compounds. They are particularly well known for their role in the degradation of environmental toxins and mutagens. They can be divided into 4 classes, according to the method by which electrons from NAD(P)H are delivered to the catalytic site. Sequence conservation is relatively low with…	GO:0044550|secondary metabolite biosynthetic process;	GO:0016021|integral component of membrane;GO:0016020|membrane;	GO:0020037|heme binding;GO:0005506|iron ion binding;GO:0016709|oxidoreductase activity, acting on paired donors, with incorporation or reduction of molecular oxygen, NAD(P)H as one donor, and incorporation of one atom of oxygen;	.	.
AT2G27070	8	0.436375	0	0.0264929	16.4714	4.04189	0.00508229	0.0102686	up	yes	ARR13	protein_coding	chr2:11556392-11560215:-	gi|50400707|sp|Q9ZVD3.2|ARR13_ARATH	2841	0	RecName: Full=Putative two-component response regulator ARR13	gi|18401314|ref|NM_128265.1|	1665	0	Arabidopsis thaliana putative two-component response regulator ARR13 mRNA, complete cds	Q9ZVD3	1098	0	Putative two-component response regulator ARR13	VC1277	58.9	5e-09	COG2197	pfam00072	Response_reg	Response regulator receiver domain. This domain receives the signal from the sensor partner in bacterial two-component systems. It is usually found N-terminal to a DNA binding effector domain.	GO:0009736|cytokinin-activated signaling pathway;GO:0000160|phosphorelay signal transduction system;GO:0006351|transcription, DNA-templated;	GO:0005634|nucleus;	GO:0003677|DNA binding;GO:0003700|transcription factor activity, sequence-specific DNA binding;	K14491	ARR-B; two-component response regulator ARR-B family
AT2G27315	8	0.436375	0	0.0264929	16.4714	4.04189	0.00508229	0.0102686	up	yes	AT2G27315	protein_coding	chr2:11689467-11690004:-	gi|42570937|ref|NP_973542.1|	548	4e-69	uncharacterized protein [Arabidopsis thaliana]	gi|330250293|gb|CP002685.1|	538	0	Arabidopsis thaliana chromosome 2, complete sequence	.	.	.	.	.	.	.	.	pfam05617	Prolamin_like	Prolamin-like. Both DUF784 and DUF1278 members are found to be expressed in the plant embryo sac and are regulated by the Myb98 transcription factor. Computational analysis has revealed that they are homologous to the plant prolamin superfamily (Protease inhibitor-seed storage-LTP family, pfam00234). In contrast to the typical prolamin members that have eight conserved Cys residues forming four p…	.	.	.	.	.
AT2G33900	8	0.436375	0	0.0264929	16.4714	4.04189	0.00508229	0.0102686	up	yes	AT2G33900	tRNA	chr2:14351359-14351430:+	gi|674863926|emb|CDY68355.1|	129	5e-09	BnaAnng27030D [Brassica napus]	gi|1000940770|ref|XR_001536189.1|	72	4e-29	PREDICTED: Ricinus communis uncharacterized LOC107262303 (LOC107262303), transcript variant X8, ncRNA	.	.	.	.	.	.	.	.	pfam01588	tRNA_bind	Putative tRNA binding domain. This domain is found in prokaryotic methionyl-tRNA synthetases, prokaryotic phenylalanyl tRNA synthetases the yeast GU4 nucleic-binding protein (G4p1 or p42, ARC1), human tyrosyl-tRNA synthetase, and endothelial-monocyte activating polypeptide II. G4p1 binds specifically to tRNA form a complex with methionyl-tRNA synthetases. In human tyrosyl-tRNA synthetase this dom…	.	.	.	.	.
AT2G45430	8	0.436375	0	0.0264929	16.4714	4.04189	0.00508229	0.0102686	up	yes	AHL22	protein_coding	chr2:18727504-18729272:+	gi|15225475|ref|NP_182067.1|	1139	4e-149	AT-hook motif nuclear-localized protein 22 [Arabidopsis thaliana]	gi|330250293|gb|CP002685.1|	1769	0	Arabidopsis thaliana chromosome 2, complete sequence	O22130	443	2e-150	AT-hook motif nuclear-localized protein 22	.	.	.	.	pfam03479	DUF296	Domain of unknown function (DUF296). This putative domain is found in proteins that contain AT-hook motifs pfam02178, which strongly suggests a DNA-binding function for the proteins as a whole. There are three highly conserved histidine residues, eg at 117, 119 and 133 in Reut_B5223, which should be a structurally conserved metal-binding unit, based on structural comparison with known metal-bindi…	GO:0009908|flower development;GO:0009640|photomorphogenesis;GO:0009647|skotomorphogenesis;GO:0006351|transcription, DNA-templated;GO:0010228|vegetative to reproductive phase transition of meristem;	GO:0005634|nucleus;	GO:0003680|AT DNA binding;GO:0042826|histone deacetylase binding;GO:0043621|protein self-association;GO:0003700|transcription factor activity, sequence-specific DNA binding;	.	.
AT3G44080	8	0.436375	0	0.0264929	16.4714	4.04189	0.00508229	0.0102686	up	yes	AT3G44080	protein_coding	chr3:15835632-15837126:-	gi|15229870|ref|NP_189994.1|	2057	0	F-box protein [Arabidopsis thaliana]	gi|18407702|ref|NM_114276.1|	1164	0	Arabidopsis thaliana F-box protein mRNA, complete cds	Q9LXQ4	796	0	Putative F-box/LRR-repeat protein At3g44080	.	.	.	.	pfam00646	F-box	F-box domain. This domain is approximately 50 amino acids long, and is usually found in the N-terminal half of a variety of proteins. Two motifs that are commonly found associated with the F-box domain are the leucine rich repeats (LRRs; pfam00560 and pfam07723) and the WD repeat (pfam00400). The F-box domain has a role in mediating protein-protein interactions in a variety of contexts, such as p…	GO:0007018|microtubule-based movement;	GO:0005871|kinesin complex;GO:0005874|microtubule;	GO:0005524|ATP binding;GO:0016887|ATPase activity;GO:0003777|microtubule motor activity;	.	.
AT4G15320	8	0.436375	0	0.0264929	16.4714	4.04189	0.00508229	0.0102686	up	yes	ATCSLB06	protein_coding	chr4:8742639-8748025:-	gi|15233771|ref|NP_193267.1|	4125	0	cellulose synthase-like protein B6 [Arabidopsis thaliana]	gi|18414426|ref|NM_117620.1|	2487	0	Arabidopsis thaliana cellulose synthase-like protein B6 mRNA, complete cds	O23386	1244	0	Cellulose synthase-like protein B6	alr3757	63.9	1e-09	COG1215	pfam03552	Cellulose_synt	Cellulose synthase. Cellulose, an aggregate of unbranched polymers of beta-1,4-linked glucose residues, is the major component of wood and thus paper, and is synthesized by plants, most algae, some bacteria and fungi, and even some animals. The genes that synthesize cellulose in higher plants differ greatly from the well-characterized genes found in Acetobacter and Agrobacterium sp. More correctl…	GO:0071555|cell wall organization;GO:0030244|cellulose biosynthetic process;GO:0009833|plant-type primary cell wall biogenesis;	GO:0005794|Golgi apparatus;GO:0000139|Golgi membrane;GO:0016021|integral component of membrane;GO:0005886|plasma membrane;	GO:0016760|cellulose synthase (UDP-forming) activity;GO:0016759|cellulose synthase activity;	.	.
AT4G21690	8	0.436375	0	0.0264929	16.4714	4.04189	0.00508229	0.0102686	up	yes	GA3OX3	protein_coding	chr4:11527229-11529060:+	gi|15234567|ref|NP_193900.1|	1872	0	gibberellin 3-beta-dioxygenase 3 [Arabidopsis thaliana]	gi|18415747|ref|NM_118289.1|	1050	0	Arabidopsis thaliana gibberellin 3-beta-dioxygenase 3 mRNA, complete cds	Q9SVS8	725	0	Gibberellin 3-beta-dioxygenase 3	YPO1316	92.8	2e-20	COG3491	pfam03171	2OG-FeII_Oxy	2OG-Fe(II) oxygenase superfamily. This family contains members of the 2-oxoglutarate (2OG) and Fe(II)-dependent oxygenase superfamily. This family includes the C-terminal of prolyl 4-hydroxylase alpha subunit. The holoenzyme has the activity EC:1.14.11.2 catalyzing the reaction: Procollagen L-proline + 2-oxoglutarate + O2 <=> procollagen trans- 4-hydroxy-L-proline + succinate + CO2. The full enzy…	GO:0009740|gibberellic acid mediated signaling pathway;GO:0009686|gibberellin biosynthetic process;GO:0009416|response to light stimulus;	.	GO:0016707|gibberellin 3-beta-dioxygenase activity;GO:0046872|metal ion binding;	K04124	E1.14.11.15; gibberellin 3-beta-dioxygenase [EC:1.14.11.15]
AT5G11660	8	0.436375	0	0.0264929	16.4714	4.04189	0.00508229	0.0102686	up	yes	AT5G11660	protein_coding	chr5:3748880-3750317:+	gi|15239143|ref|NP_196727.1|	1593	0	uncharacterized protein [Arabidopsis thaliana]	gi|18416634|ref|NM_121204.1|	927	0	Arabidopsis thaliana uncharacterized protein mRNA, complete cds	.	.	.	.	.	.	.	.	pfam03080	DUF239	Domain of unknown function (DUF239). This is a family of plant and bacterial proteins, a small number of which are putative carboxy-terminal peptidases.	.	.	.	.	.
AT5G17730	8	0.436375	0	0.0264929	16.4714	4.04189	0.00508229	0.0102686	up	yes	AT5G17730	protein_coding	chr5:5852498-5853999:-	gi|15238021|ref|NP_197275.1|	2381	0	AAA domain-containing protein [Arabidopsis thaliana]	gi|18418416|ref|NM_121779.1|	1413	0	Arabidopsis thaliana AAA domain-containing protein mRNA, complete cds	Q9FN78	921	0	AAA-ATPase At5g17730	SPAC644.07	115	3e-27	COG0465	pfam14363	AAA_assoc	Domain associated at C-terminal with AAA. This domain is found in association with the AAA family, pfam00004.	.	.	GO:0005524|ATP binding;GO:0016887|ATPase activity;	.	.
AT5G24900	8	0.436375	0	0.0264929	16.4714	4.04189	0.00508229	0.0102686	up	yes	CYP714A2	protein_coding	chr5:8563800-8566812:-	gi|15238644|ref|NP_197872.1|	2827	0	cytochrome P450, family 714, subfamily A, polypeptide 2 [Arabidopsis thaliana]	gi|110742663|dbj|AK227205.1|	1663	0	Arabidopsis thaliana mRNA for cytochrome P450 like protein, complete cds, clone: RAFL09-95-E07	Q6NKZ8	889	0	Cytochrome P450 714A2	AGc2890	177	4e-48	COG2124	pfam00067	p450	Cytochrome P450. Cytochrome P450s are haem-thiolate proteins involved in the oxidative degradation of various compounds. They are particularly well known for their role in the degradation of environmental toxins and mutagens. They can be divided into 4 classes, according to the method by which electrons from NAD(P)H are delivered to the catalytic site. Sequence conservation is relatively low with…	.	GO:0005789|endoplasmic reticulum membrane;GO:0016021|integral component of membrane;	GO:0020037|heme binding;GO:0005506|iron ion binding;GO:0004497|monooxygenase activity;GO:0016705|oxidoreductase activity, acting on paired donors, with incorporation or reduction of molecular oxygen;	.	.
AT5G35917	8	0.436375	0	0.0264929	16.4714	4.04189	0.00508229	0.0102686	up	yes	CYP79A3P	protein_coding	chr5:14049123-14051128:+	gi|22327385|ref|NP_680351.1|	2480	0	cytochrome P450, family 79, subfamily A, polypeptide 3 pseudogene [Arabidopsis thaliana]	gi|22327384|ref|NM_148046.1|	1473	0	Arabidopsis thaliana cytochrome P450, family 79, subfamily A, polypeptide 3 pseudogene mRNA, complete cds	Q9FLC8	819	0	Phenylalanine N-monooxygenase	alr4833	70.1	5e-12	COG2124	pfam00067	p450	Cytochrome P450. Cytochrome P450s are haem-thiolate proteins involved in the oxidative degradation of various compounds. They are particularly well known for their role in the degradation of environmental toxins and mutagens. They can be divided into 4 classes, according to the method by which electrons from NAD(P)H are delivered to the catalytic site. Sequence conservation is relatively low with…	GO:0098542|defense response to other organism;GO:0009684|indoleacetic acid biosynthetic process;	GO:0005789|endoplasmic reticulum membrane;GO:0016021|integral component of membrane;GO:0016020|membrane;	GO:0020037|heme binding;GO:0005506|iron ion binding;GO:0004497|monooxygenase activity;GO:0016705|oxidoreductase activity, acting on paired donors, with incorporation or reduction of molecular oxygen;	K12153	CYP79A2; phenylalanine N-monooxygenase [EC:1.14.13.124]
AT5G38270	8	0.436375	0	0.0264929	16.4714	4.04189	0.00508229	0.0102686	up	yes	AT5G38270	protein_coding	chr5:15289032-15290252:+	gi|42568181|ref|NP_198643.2|	2092	0	putative F-box protein [Arabidopsis thaliana]	gi|332002898|gb|CP002688.1|	1221	0	Arabidopsis thaliana chromosome 5 sequence	Q9FF30	815	0	Putative F-box protein At5g38270	.	.	.	.	pfam03478	DUF295	Protein of unknown function (DUF295). This family of proteins are found in plants. The function of the proteins is unknown.	GO:0043161|proteasome-mediated ubiquitin-dependent protein catabolic process;	GO:0000151|ubiquitin ligase complex;	.	.	.
AT5G56430	8	0.436375	0	0.0264929	16.4714	4.04189	0.00508229	0.0102686	up	yes	AT5G56430	protein_coding	chr5:22853323-22854801:-	gi|15241214|ref|NP_200454.1|	1722	0	FBD-associated F-box protein [Arabidopsis thaliana]	gi|18423863|ref|NM_125026.1|	1083	0	Arabidopsis thaliana FBD-associated F-box protein mRNA, complete cds	Q9FM88	667	0	Putative FBD-associated F-box protein At5g56430	.	.	.	.	pfam08387	FBD	FBD. This region is found in F-box (pfam00646) and other domain containing plant proteins; it is repeated in two family members. Its precise function is unknown, but it is thought to be associated with nuclear processes. In fact, several family members are annotated as being similar to transcription factors.	GO:0050832|defense response to fungus;GO:0031640|killing of cells of other organism;	GO:0005576|extracellular region;	.	.	.
AT5G62110	8	0.436375	0	0.0264929	16.4714	4.04189	0.00508229	0.0102686	up	yes	AT5G62110	protein_coding	chr5:24942169-24946087:-	gi|186532662|ref|NP_201017.2|	2685	0	DNA-binding domain-containing protein [Arabidopsis thaliana]	gi|186532661|ref|NM_125604.2|	1901	0	Arabidopsis thaliana DNA-binding domain-containing protein mRNA, complete cds	.	.	.	.	.	.	.	.	pfam14897	EpsG	EpsG family. This family of proteins are related to the EpsG protein from B. subtilis. These proteins are likely glycosyl transferases belonging to the membrane protein GT-C clan.	.	.	.	.	.
AT2G14620	206	11.2367	13	0.688816	16.313	4.02795	8.81635e-46	3.19133e-44	up	yes	XTH10	protein_coding	chr2:6244772-6246279:+	gi|15225976|ref|NP_179069.1|	1606	0	xyloglucan endotransglucosylase/hydrolase protein 10 [Arabidopsis thaliana]	gi|30679173|ref|NM_127026.3|	1231	0	Arabidopsis thaliana xyloglucan endotransglucosylase/hydrolase protein 10 mRNA, complete cds	Q9ZVK1	492	2e-172	Probable xyloglucan endotransglucosylase/hydrolase protein 10	YLR213c	61.2	2e-09	COG2273	pfam00722	Glyco_hydro_16	Glycosyl hydrolases family 16.	GO:0042546|cell wall biogenesis;GO:0071555|cell wall organization;GO:0010411|xyloglucan metabolic process;	GO:0048046|apoplast;GO:0005618|cell wall;	GO:0004553|hydrolase activity, hydrolyzing O-glycosyl compounds;GO:0016762|xyloglucan:xyloglucosyl transferase activity;	K08235	E2.4.1.207; xyloglucan:xyloglucosyl transferase [EC:2.4.1.207]
AT5G17320	62	3.3819	4	0.211943	15.9566	3.99608	7.67304e-15	8.04932e-14	up	yes	HDG9	protein_coding	chr5:5703139-5707637:-	gi|15237948|ref|NP_197234.1|	3807	0	homeobox-leucine zipper protein HDG9 [Arabidopsis thaliana]	gi|18418263|ref|NM_121738.1|	2157	0	Arabidopsis thaliana homeobox-leucine zipper protein HDG9 mRNA, complete cds	Q9FFI0	1471	0	Homeobox-leucine zipper protein HDG9	YDR451c	51.2	6e-06	COG5576	pfam01852	START	START domain.	GO:0006351|transcription, DNA-templated;	GO:0005634|nucleus;	GO:0008289|lipid binding;GO:0043565|sequence-specific DNA binding;GO:0003700|transcription factor activity, sequence-specific DNA binding;	.	.
AT2G13810	491	26.7825	32	1.69555	15.7958	3.98147	7.90786e-106	8.07126e-104	up	yes	ALD1	protein_coding	chr2:5768417-5772266:+	gi|18397344|ref|NP_565359.1|	2292	0	AGD2-like defense response protein 1 [Arabidopsis thaliana]	gi|18397343|ref|NM_126957.1|	1535	0	Arabidopsis thaliana AGD2-like defense response protein 1 mRNA, complete cds	Q9ZQI7	887	0	Aminotransferase ALD1	MTH52	329	3e-106	COG0436	pfam00155	Aminotran_1_2	Aminotransferase class I and II.	GO:0042742|defense response to bacterium;GO:0010150|leaf senescence;GO:0009089|lysine biosynthetic process via diaminopimelate;GO:0009862|systemic acquired resistance, salicylic acid mediated signaling pathway;	.	GO:0010285|L,L-diaminopimelate aminotransferase activity;GO:0030170|pyridoxal phosphate binding;GO:0008483|transaminase activity;	K10206	E2.6.1.83; LL-diaminopimelate aminotransferase [EC:2.6.1.83]
AT1G24010	15	0.818203	1	0.0529859	15.4419	3.94878	0.00013949	0.000434019	up	yes	AT1G24010	protein_coding	chr1:8498803-8499517:-	gi|15221644|ref|NP_173812.1|	740	3e-97	uncharacterized protein [Arabidopsis thaliana]	gi|42562286|ref|NM_102248.2|	618	0	Arabidopsis thaliana uncharacterized protein mRNA, complete cds	P0C0B1	289	1e-98	Uncharacterized protein At1g24010	.	.	.	.	pfam00407	Bet_v_1	Pathogenesis-related protein Bet v I family. This family is named after Bet v 1, the major birch pollen allergen. This protein belongs to family 10 of plant pathogenesis-related proteins (PR-10), cytoplasmic proteins of 15-17 kd that are wide-spread among dicotyledonous plants. In recent years, a number of diverse plant proteins with low sequence similarity to Bet v 1 was identified. A classifica…	GO:0006952|defense response;GO:0009607|response to biotic stimulus;	.	.	.	.
AT3G21410	15	0.818203	1	0.0529859	15.4419	3.94878	0.00013949	0.000434019	up	yes	FBW1	protein_coding	chr3:7536719-7537951:-	gi|18402990|ref|NP_566684.1|	2187	0	F-box and associated interaction domains-containing protein [Arabidopsis thaliana]	gi|332640072|gb|CP002686.1|	1233	0	Arabidopsis thaliana chromosome 3, complete sequence	Q4PSN6	847	0	F-box/WD-40 repeat-containing protein 1	.	.	.	.	pfam07734	FBA_1	F-box associated. Most of these proteins contain pfam00646 at the N terminus, suggesting that they are effectors linked with ubiquitination.	GO:0031146|SCF-dependent proteasomal ubiquitin-dependent protein catabolic process;	GO:0019005|SCF ubiquitin ligase complex;	GO:0004842|ubiquitin-protein transferase activity;	.	.
AT4G38000	15	0.818203	1	0.0529859	15.4419	3.94878	0.00013949	0.000434019	up	yes	DOF4.7	protein_coding	chr4:17858351-17859325:+	gi|30691665|ref|NP_195513.2|	1168	9e-159	DNA binding with one finger 4.7 [Arabidopsis thaliana]	gi|332656411|gb|CP002687.1|	975	0	Arabidopsis thaliana chromosome 4 sequence	Q84K52	454	5e-160	Dof zinc finger protein DOF4.7	.	.	.	.	pfam02701	zf-Dof	Dof domain, zinc finger. The Dof domain is a zinc finger DNA-binding domain, that shows resemblance to the Cys2 zinc finger.	GO:0010227|floral organ abscission;GO:0045893|positive regulation of transcription, DNA-templated;GO:0006355|regulation of transcription, DNA-templated;GO:0006351|transcription, DNA-templated;	GO:0005634|nucleus;	GO:0003677|DNA binding;GO:0046872|metal ion binding;GO:0003700|transcription factor activity, sequence-specific DNA binding;	.	.
AT5G54570	14	0.763656	1	0.0529859	14.4124	3.84924	0.000262688	0.000768203	up	yes	BGLU41	protein_coding	chr5:22167636-22170235:-	gi|42568534|ref|NP_200268.3|	2632	0	beta glucosidase 41 [Arabidopsis thaliana]	gi|42568533|ref|NM_124837.3|	1608	0	Arabidopsis thaliana beta glucosidase 41 mRNA, complete cds	Q9FIU7	855	0	Putative beta-glucosidase 41	BH1923	320	4e-102	COG2723	pfam00232	Glyco_hydro_1	Glycosyl hydrolase family 1.	GO:0005975|carbohydrate metabolic process;GO:1901657|glycosyl compound metabolic process;	GO:0009505|plant-type cell wall;	GO:0008422|beta-glucosidase activity;	K01188	E3.2.1.21; beta-glucosidase [EC:3.2.1.21]
AT1G08397	7	0.381828	0	0.0264929	14.4124	3.84924	0.00986202	0.0179248	up	yes	AT1G08397	lncRNA	chr1:22740621-22740823:-	gi|297840393|ref|XP_002888078.1|	168	7e-14	predicted protein [Arabidopsis lyrata subsp. lyrata]	gi|332189094|gb|CP002684.1|	203	2e-101	Arabidopsis thaliana chromosome 1 sequence	.	.	.	.	.	.	.	.	pfam02140	Gal_Lectin	Galactose binding lectin domain.	.	.	.	.	.
AT1G12190	7	0.381828	0	0.0264929	14.4124	3.84924	0.00986202	0.0179248	up	yes	AT1G12190	protein_coding	chr1:4132967-4134094:-	gi|15221246|ref|NP_172683.1|	1999	0	F-box and associated interaction domain-containing protein [Arabidopsis thaliana]	gi|332189094|gb|CP002684.1|	1128	0	Arabidopsis thaliana chromosome 1 sequence	Q9FWW8	774	0	Putative F-box protein At1g12190	.	.	.	.	pfam07734	FBA_1	F-box associated. Most of these proteins contain pfam00646 at the N terminus, suggesting that they are effectors linked with ubiquitination.	GO:0031146|SCF-dependent proteasomal ubiquitin-dependent protein catabolic process;	GO:0019005|SCF ubiquitin ligase complex;	GO:0004842|ubiquitin-protein transferase activity;	.	.
AT1G13610	7	0.381828	0	0.0264929	14.4124	3.84924	0.00986202	0.0179248	up	yes	AT1G13610	protein_coding	chr1:4663831-4666130:-	gi|79343655|ref|NP_172818.2|	1848	0	alpha/beta-hydrolase-like protein [Arabidopsis thaliana]	gi|186478448|ref|NM_001035965.2|	1305	0	Arabidopsis thaliana alpha/beta-hydrolase-like protein mRNA, complete cds	Q6DEY3	73.6	5e-51	Protein ABHD17B	all8511	142	5e-38	COG1073	pfam12695	Abhydrolase_5	Alpha/beta hydrolase family. This family contains a diverse range of alpha/beta hydrolase enzymes.	.	GO:0005576|extracellular region;	GO:0016787|hydrolase activity;	.	.
AT1G22150	7	0.381828	0	0.0264929	14.4124	3.84924	0.00986202	0.0179248	up	yes	SULTR1	protein_coding	chr1:7817609-7821576:+	gi|18395079|ref|NP_564159.1|	3114	0	sulfate transporter 1.3 [Arabidopsis thaliana]	gi|18395078|ref|NM_102065.1|	1971	0	Arabidopsis thaliana sulfate transporter 1.3 mRNA, complete cds	Q9FEP7	1062	0	Sulfate transporter 1.3	aq_1268	201	2e-54	COG0659	pfam00916	Sulfate_transp	Sulfate transporter family. Mutations in human SLC26A2 lead to several human diseases.	.	GO:0005887|integral component of plasma membrane;	GO:0008271|secondary active sulfate transmembrane transporter activity;GO:0015116|sulfate transmembrane transporter activity;GO:0015293|symporter activity;	K17470	SULTR1; sulfate transporter 1, high-affinity
AT1G60983	7	0.381828	0	0.0264929	14.4124	3.84924	0.00986202	0.0179248	up	yes	SCRL8	protein_coding	chr1:22455320-22455589:+	gi|79320341|ref|NP_001031212.1|	384	4e-46	protein SCR-like 8 [Arabidopsis thaliana]	gi|332189094|gb|CP002684.1|	270	2e-138	Arabidopsis thaliana chromosome 1 sequence	P82627	152	2e-47	Defensin-like protein 250	.	.	.	.	pfam06876	SCRL	Plant self-incompatibility response (SCRL) protein. This family consists of several Plant self-incompatibility response (SCRL) proteins. The male component of the self-incompatibility response in Brassica has been shown to be encoded by the S locus cysteine-rich gene (SCR). SCR is related, at the sequence level, to the pollen coat protein (PCP) gene family whose members encode small, cysteine-ric…	GO:0050832|defense response to fungus;GO:0031640|killing of cells of other organism;GO:0007165|signal transduction;	GO:0005576|extracellular region;	.	.	.
AT1G64030	7	0.381828	0	0.0264929	14.4124	3.84924	0.00986202	0.0179248	up	yes	ATSRP3	protein_coding	chr1:23752789-23754348:-	gi|15222606|ref|NP_176586.1|	1842	0	serpin 3 [Arabidopsis thaliana]	gi|18407946|ref|NM_105076.1|	1158	0	Arabidopsis thaliana serpin 3 mRNA, complete cds	Q9SH52	714	0	Serpin-Z1	MA2246	108	2e-25	COG4826	pfam00079	Serpin	Serpin (serine protease inhibitor). Structure is a multi-domain fold containing a bundle of helices and a beta sandwich.	GO:0006974|cellular response to DNA damage stimulus;GO:0006281|DNA repair;	GO:0005829|cytosol;GO:0005615|extracellular space;	GO:0004867|serine-type endopeptidase inhibitor activity;	K13963	SERPINB; serpin B
AT1G68630	7	0.381828	0	0.0264929	14.4124	3.84924	0.00986202	0.0179248	up	yes	PLAC12	protein_coding	chr1:25768539-25770260:+	gi|240254337|ref|NP_177030.4|	865	5e-112	PLAC8 family protein [Arabidopsis thaliana]	gi|240254336|ref|NM_105535.4|	1402	0	Arabidopsis thaliana PLAC8 family protein mRNA, complete cds	Q9SX26	337	2e-113	Protein PLANT CADMIUM RESISTANCE 12	.	.	.	.	pfam04749	PLAC8	PLAC8 family. This family includes the Placenta-specific gene 8 protein.	.	GO:0016021|integral component of membrane;	.	.	.
AT2G24880	7	0.381828	0	0.0264929	14.4124	3.84924	0.00986202	0.0179248	up	yes	AT2G24880	protein_coding	chr2:10590554-10590862:-	gi|18400667|ref|NP_565580.1|	542	1e-69	self-incompatibility S1 family protein [Arabidopsis thaliana]	gi|330250293|gb|CP002685.1|	309	4e-160	Arabidopsis thaliana chromosome 2, complete sequence	O81465	127	2e-34	Pumilio homolog 15	.	.	.	.	pfam05938	Self-incomp_S1	Plant self-incompatibility protein S1. This family consists of a series of plant proteins which are related to the Papaver rhoeas S1 self-incompatibility protein. Self incompatibility (SI) is the single most important outbreeding device found in angiosperms and is a mechanism that regulates the acceptance or rejection of pollen. S1 is known to exhibit specific pollen-inhibitory properties.	GO:0006417|regulation of translation;	GO:0005737|cytoplasm;	GO:0003723|RNA binding;	.	.
AT2G25685	7	0.381828	0	0.0264929	14.4124	3.84924	0.00986202	0.0179248	up	yes	SCRL17	protein_coding	chr2:10937527-10938113:-	gi|79323041|ref|NP_001031414.1|	468	1e-57	SCR-like protein 17 [Arabidopsis thaliana]	gi|330250293|gb|CP002685.1|	382	0	Arabidopsis thaliana chromosome 2, complete sequence	P82636	184	7e-59	Putative defensin-like protein 239	.	.	.	.	pfam06876	SCRL	Plant self-incompatibility response (SCRL) protein. This family consists of several Plant self-incompatibility response (SCRL) proteins. The male component of the self-incompatibility response in Brassica has been shown to be encoded by the S locus cysteine-rich gene (SCR). SCR is related, at the sequence level, to the pollen coat protein (PCP) gene family whose members encode small, cysteine-ric…	GO:0050832|defense response to fungus;GO:0031640|killing of cells of other organism;	GO:0005576|extracellular region;	.	.	.
AT2G27380	7	0.381828	0	0.0264929	14.4124	3.84924	0.00986202	0.0179248	up	yes	EPR1	protein_coding	chr2:11713411-11715774:+	gi|15225875|ref|NP_180307.1|	309	2e-26	proline-rich extensin-like protein EPR1 [Arabidopsis thaliana]	gi|330250293|gb|CP002685.1|	2364	0	Arabidopsis thaliana chromosome 2, complete sequence	Q9ZQI0	123	1e-27	Proline-rich extensin-like protein EPR1	.	.	.	.	pfam00487	FA_desaturase	Fatty acid desaturase.	GO:0009827|plant-type cell wall modification;GO:0009845|seed germination;	GO:0005576|extracellular region;GO:0009530|primary cell wall;	GO:0005199|structural constituent of cell wall;	.	.
AT3G04320	7	0.381828	0	0.0264929	14.4124	3.84924	0.00986202	0.0179248	up	yes	AT3G04320	protein_coding	chr3:1143694-1144672:+	gi|6721154|gb|AAF26782.1|AC016829_6	1308	4e-180	putative trypsin inhibitor [Arabidopsis thaliana]	gi|332640072|gb|CP002686.1|	979	0	Arabidopsis thaliana chromosome 3, complete sequence	.	.	.	.	.	.	.	.	pfam00197	Kunitz_legume	Trypsin and protease inhibitor.	.	.	.	.	.
AT3G05860	7	0.381828	0	0.0264929	14.4124	3.84924	0.00986202	0.0179248	up	yes	AT3G05860	protein_coding	chr3:1751385-1752407:-	gi|42563533|ref|NP_187237.2|	1399	0	MADS-box transcription factor family protein [Arabidopsis thaliana]	gi|42572272|ref|NM_202503.1|	873	0	Arabidopsis thaliana MADS-box transcription factor family protein mRNA, complete cds	Q9FJK3	159	2e-44	Agamous-like MADS-box protein AGL80	YPL089c	52	9e-07	COG5068	pfam00319	SRF-TF	SRF-type transcription factor (DNA-binding and dimerization domain).	GO:0045944|positive regulation of transcription from RNA polymerase II promoter;GO:0006351|transcription, DNA-templated;	GO:0005634|nucleus;GO:0043078|polar nucleus;	GO:0000987|core promoter proximal region sequence-specific DNA binding;GO:0000982|transcription factor activity, RNA polymerase II core promoter proximal region sequence-specific binding;GO:0003700|transcription factor activity, sequence-specific DNA binding;	.	.
AT3G23360	7	0.381828	0	0.0264929	14.4124	3.84924	0.00986202	0.0179248	up	yes	AT3G23360	protein_coding	chr3:8355238-8356393:-	gi|334185565|ref|NP_188978.2|	1320	0	putative protein phosphatase 2C-like protein 44 [Arabidopsis thaliana]	gi|334185564|ref|NM_113239.2|	783	0	Arabidopsis thaliana putative protein phosphatase 2C-like protein 44 mRNA, complete cds	Q9LW60	513	0	Putative protein phosphatase 2C-like protein 44	.	.	.	.	pfam00481	PP2C	Protein phosphatase 2C. Protein phosphatase 2C is a Mn++ or Mg++ dependent protein serine/threonine phosphatase.	.	.	GO:0004722|protein serine/threonine phosphatase activity;	.	.
AT3G28853	7	0.381828	0	0.0264929	14.4124	3.84924	0.00986202	0.0179248	up	yes	AT3G28853	protein_coding	chr3:10851718-10852080:-	gi|75273209|sp|Q9LH88.1|Y3852_ARATH	630	2e-82	RecName: Full=Putative B3 domain-containing protein At3g28852	gi|332640072|gb|CP002686.1|	363	0	Arabidopsis thaliana chromosome 3, complete sequence	Q9LH88	247	9e-84	Putative B3 domain-containing protein At3g28852	.	.	.	.	pfam02362	B3	B3 DNA binding domain. This is a family of plant transcription factors with various roles in development, the aligned region corresponds the B3 DNA binding domain as described in this domain is found in VP1/AB13 transcription factors. Some proteins also have a second AP2 DNA binding domain pfam00847 such as RAV1. DNA binding activity was demonstrated by.	GO:0006355|regulation of transcription, DNA-templated;GO:0006351|transcription, DNA-templated;	GO:0005634|nucleus;	GO:0003677|DNA binding;	.	.
AT3G28990	7	0.381828	0	0.0264929	14.4124	3.84924	0.00986202	0.0179248	up	yes	AT3G28990	protein_coding	chr3:11002351-11003072:-	gi|15228557|ref|NP_189541.1|	400	2e-48	uncharacterized protein [Arabidopsis thaliana]	gi|18405999|ref|NM_113820.1|	293	3e-151	Arabidopsis thaliana uncharacterized protein mRNA, complete cds	.	.	.	.	.	.	.	.	pfam09713	A_thal_3526	Plant protein 1589 of unknown function (A_thal_3526). This plant-specific family of proteins is defined by an uncharacterized region 57 residues in length. It is found toward the N terminus of most proteins that contain it. Examples include at least several proteins from Arabidopsis thaliana and Oryza sativa. The function of the proteins are unknown.	.	.	.	.	.
AT3G45690	7	0.381828	0	0.0264929	14.4124	3.84924	0.00986202	0.0179248	up	yes	NPF2.2	protein_coding	chr3:16776268-16778150:+	gi|15231216|ref|NP_190155.1|	2581	0	putative nitrate excretion transporter 4 [Arabidopsis thaliana]	gi|18408053|ref|NM_114438.1|	1551	0	Arabidopsis thaliana putative nitrate excretion transporter 4 mRNA, complete cds	Q9M174	998	0	Putative protein NRT1/ PTR FAMILY 2.2	ZybgH	57.8	4e-08	COG3104	pfam00854	PTR2	POT family. The POT (proton-dependent oligopeptide transport) family all appear to be proton dependent transporters.	GO:0042128|nitrate assimilation;GO:0006857|oligopeptide transport;	GO:0016021|integral component of membrane;	GO:0005215|transporter activity;	.	.
AT3G49040	7	0.381828	0	0.0264929	14.4124	3.84924	0.00986202	0.0179248	up	yes	AT3G49040	protein_coding	chr3:18177482-18178839:+	gi|6522562|emb|CAB62006.1|	1512	0	putative protein [Arabidopsis thaliana]	gi|332640072|gb|CP002686.1|	875	0	Arabidopsis thaliana chromosome 3, complete sequence	Q9SMU1	587	0	Putative F-box/FBD/LRR-repeat protein At3g49040	.	.	.	.	pfam00646	F-box	F-box domain. This domain is approximately 50 amino acids long, and is usually found in the N-terminal half of a variety of proteins. Two motifs that are commonly found associated with the F-box domain are the leucine rich repeats (LRRs; pfam00560 and pfam07723) and the WD repeat (pfam00400). The F-box domain has a role in mediating protein-protein interactions in a variety of contexts, such as p…	.	GO:0005634|nucleus;	.	.	.
AT3G58550	7	0.381828	0	0.0264929	14.4124	3.84924	0.00986202	0.0179248	up	yes	AT3G58550	protein_coding	chr3:21649364-21650347:-	gi|15231070|ref|NP_191414.1|	943	1e-126	protease inhibitor/(LTP) family protein [Arabidopsis thaliana]	gi|30694829|ref|NM_115717.2|	730	0	Arabidopsis thaliana protease inhibitor/(LTP) family protein mRNA, complete cds	O64864	109	3e-27	Protein YLS3	.	.	.	.	pfam14368	LTP_2	Probable lipid transfer. The members of this family are probably involved in lipid transfer. The family has several highly conserved cysteines, paired in various ways.	GO:0006869|lipid transport;	GO:0031225|anchored component of membrane;GO:0005886|plasma membrane;	GO:0008289|lipid binding;	.	.
AT4G11340	7	0.381828	0	0.0264929	14.4124	3.84924	0.00986202	0.0179248	up	yes	AT4G11340	protein_coding	chr4:6894208-6899130:-	gi|15233343|ref|NP_192873.1|	2637	0	TIR-NBS-LRR class disease resistance protein [Arabidopsis thaliana]	gi|18413510|ref|NM_117205.1|	1488	0	Arabidopsis thaliana TIR-NBS-LRR class disease resistance protein mRNA, complete cds	C4B7M7	111	2e-24	Disease resistance protein RPS4	.	.	.	.	pfam01582	TIR	TIR domain. The Toll/interleukin-1 receptor (TIR) homology domain is an intracellular signalling domain found in MyD88, interleukin 1 receptor and the Toll receptor. It contains three highly-conserved regions, and mediates protein-protein interactions between the Toll-like receptors (TLRs) and signal-transduction components. TIR-like motifs are also found in plant proteins thought to be involved …	GO:0006952|defense response;GO:0007165|signal transduction;	GO:0005634|nucleus;	GO:0043531|ADP binding;	.	.
AT4G33370	7	0.381828	0	0.0264929	14.4124	3.84924	0.00986202	0.0179248	up	yes	RH43	protein_coding	chr4:16069669-16071405:-	gi|15234166|ref|NP_195063.1|	2881	0	putative DEAD-box ATP-dependent RNA helicase 43 [Arabidopsis thaliana]	gi|18418197|ref|NM_119491.1|	1629	0	Arabidopsis thaliana putative DEAD-box ATP-dependent RNA helicase 43 mRNA, complete cds	Q9SZB4	1114	0	Putative DEAD-box ATP-dependent RNA helicase 43	.	.	.	.	pfam00270	DEAD	DEAD/DEAH box helicase. Members of this family include the DEAD and DEAH box helicases. Helicases are involved in unwinding nucleic acids. The DEAD box helicases are involved in various aspects of RNA metabolizm, including nuclear transcription, pre mRNA splicing, ribosome biogenesis, nucleocytoplasmic transport, translation, RNA decay and organellar gene expression.	GO:0010501|RNA secondary structure unwinding;	GO:0071013|catalytic step 2 spliceosome;	GO:0005524|ATP binding;GO:0004004|ATP-dependent RNA helicase activity;GO:0046872|metal ion binding;GO:0003723|RNA binding;	K13116	DDX41, ABS; ATP-dependent RNA helicase DDX41 [EC:3.6.4.13]
AT5G01490	7	0.381828	0	0.0264929	14.4124	3.84924	0.00986202	0.0179248	up	yes	CAX4	protein_coding	chr5:195452-198651:+	gi|30679280|ref|NP_568091.2|	1894	0	vacuolar cation/proton exchanger 4 [Arabidopsis thaliana]	gi|145357515|ref|NM_120227.3|	1472	0	Arabidopsis thaliana vacuolar cation/proton exchanger 4 mRNA, complete cds	Q945S5	733	0	Vacuolar cation/proton exchanger 4	YDL128w	202	1e-57	COG0387	pfam01699	Na_Ca_ex	Sodium/calcium exchanger protein. This is a family of sodium/calcium exchanger integral membrane proteins. This family covers the integral membrane regions of the proteins. Sodium/calcium exchangers regulate intracellular Ca2+ concentrations in many cells; cardiac myocytes, epithelial cells, neurons retinal rod photoreceptors and smooth muscle cells. Ca2+ is moved into or out of the cytosol depen…	GO:0006874|cellular calcium ion homeostasis;GO:0009733|response to auxin;GO:0048364|root development;	GO:0016021|integral component of membrane;GO:0009705|plant-type vacuole membrane;GO:0005774|vacuolar membrane;	GO:0015368|calcium:cation antiporter activity;GO:0015369|calcium:proton antiporter activity;	K07300	chaA, CAX; Ca2+:H+ antiporter
AT5G04047	7	0.381828	0	0.0264929	14.4124	3.84924	0.00986202	0.0179248	up	yes	AT5G04047	protein_coding	chr5:1095030-1095702:-	gi|186519951|ref|NP_001119166.1|	694	1e-90	self-incompatibility S1 family protein [Arabidopsis thaliana]	gi|186519950|ref|NM_001125694.1|	554	0	Arabidopsis thaliana self-incompatibility S1 family protein mRNA, complete cds	.	.	.	.	.	.	.	.	pfam05938	Self-incomp_S1	Plant self-incompatibility protein S1. This family consists of a series of plant proteins which are related to the Papaver rhoeas S1 self-incompatibility protein. Self incompatibility (SI) is the single most important outbreeding device found in angiosperms and is a mechanism that regulates the acceptance or rejection of pollen. S1 is known to exhibit specific pollen-inhibitory properties.	.	.	.	.	.
AT5G28610	7	0.381828	0	0.0264929	14.4124	3.84924	0.00986202	0.0179248	up	yes	AT5G28610	protein_coding	chr5:10610772-10611572:+	gi|9502159|gb|AAF88010.1|	313	2e-32	Hypothetical protein T10I18.2 [Arabidopsis thaliana]	gi|332002898|gb|CP002688.1|	801	0	Arabidopsis thaliana chromosome 5 sequence	.	.	.	.	.	.	.	.	pfam05316	VAR1	Mitochondrial ribosomal protein (VAR1). This family consists of the yeast mitochondrial ribosomal proteins VAR1. Mitochondria possess their own ribosomes responsible for the synthesis of a small number of proteins encoded by the mitochondrial genome. In yeast the two ribosomal RNAs and a single ribosomal protein, VAR1, are products of mitochondrial genes, and the remaining approximately 80 riboso…	.	.	.	.	.
AT5G37473	7	0.381828	0	0.0264929	14.4124	3.84924	0.00986202	0.0179248	up	yes	AT5G37473	protein_coding	chr5:14870836-14871153:-	gi|79329107|ref|NP_001031976.1|	378	1e-45	putative defensin-like protein 277 [Arabidopsis thaliana]	gi|79329106|ref|NM_001036899.1|	222	7e-112	Arabidopsis thaliana putative defensin-like protein 277 mRNA, complete cds	Q2V329	150	5e-47	Putative defensin-like protein 277	.	.	.	.	pfam10079	DUF2317	Uncharacterized protein conserved in bacteria (DUF2317). Members of this family of hypothetical bacterial proteins have no known function.	GO:0050832|defense response to fungus;GO:0031640|killing of cells of other organism;	GO:0005576|extracellular region;	.	.	.
AT5G39230	7	0.381828	0	0.0264929	14.4124	3.84924	0.00986202	0.0179248	up	yes	AT5G39230	protein_coding	chr5:15709474-15709925:+	gi|15241671|ref|NP_198739.1|	618	1e-80	TFIIB zinc-binding protein [Arabidopsis thaliana]	gi|18421844|ref|NM_123285.1|	360	0	Arabidopsis thaliana TFIIB zinc-binding protein mRNA, complete cds	Q9LIA6	57	4e-09	Plant-specific TFIIB-related protein 2	.	.	.	.	pfam08271	TF_Zn_Ribbon	TFIIB zinc-binding. The transcription factor TFIIB contains a zinc-binding motif near the N-terminus. This domain is involved in the interaction with RNA pol II and TFIIF and plays a crucial role in selecting the transcription initiation site. The domain adopts a zinc ribbon like structure.	GO:0006352|DNA-templated transcription, initiation;GO:0009960|endosperm development;GO:0006355|regulation of transcription, DNA-templated;GO:0046686|response to cadmium ion;GO:0000769|syncytium formation by mitosis without cytokinesis;	GO:0005634|nucleus;	GO:0008270|zinc ion binding;	K03124	TFIIB, GTF2B, SUA7, tfb; transcription initiation factor TFIIB
AT5G41450	7	0.381828	0	0.0264929	14.4124	3.84924	0.00986202	0.0179248	up	yes	AT5G41450	protein_coding	chr5:16588600-16589094:-	gi|15238079|ref|NP_198960.1|	877	2e-118	RING/U-box domain-containing protein [Arabidopsis thaliana]	.	.	.	.	Q8W571	65.9	6e-12	RING-H2 finger protein ATL32	.	.	.	.	pfam13639	zf-RING_2	Ring finger domain.	GO:0016567|protein ubiquitination;	GO:0016021|integral component of membrane;	GO:0008270|zinc ion binding;	.	.
AT5G59100	7	0.381828	0	0.0264929	14.4124	3.84924	0.00986202	0.0179248	up	yes	SBT4.4	protein_coding	chr5:23858873-23862129:-	gi|18424193|ref|NP_568896.1|	3868	0	Subtilisin-like serine endopeptidase family protein [Arabidopsis thaliana]	gi|30697169|ref|NM_125300.2|	2325	0	Arabidopsis thaliana Subtilisin-like serine endopeptidase family protein mRNA, complete cds	Q9FGU3	1493	0	Subtilisin-like protease SBT4.4	BS_vpr	119	1e-26	COG1404	pfam00082	Peptidase_S8	Subtilase family. Subtilases are a family of serine proteases. They appear to have independently and convergently evolved an Asp/Ser/His catalytic triad, like that found in the trypsin serine proteases (see pfam00089). Structure is an alpha/beta fold containing a 7-stranded parallel beta sheet, order 2314567.	.	GO:0005618|cell wall;GO:0005576|extracellular region;	GO:0004252|serine-type endopeptidase activity;	.	.
AT5G63590	7	0.381828	0	0.0264929	14.4124	3.84924	0.00986202	0.0179248	up	yes	FLS3	protein_coding	chr5:25456910-25458639:-	gi|15242827|ref|NP_201164.1|	1595	0	flavonol synthase 3 [Arabidopsis thaliana]	gi|110736554|dbj|AK228300.1|	1151	0	Arabidopsis thaliana mRNA for flavonol synthase, complete cds, clone: RAFL14-73-N23	Q9FFQ5	619	0	Flavonol synthase 3	PA0147	92	9e-20	COG3491	pfam14226	DIOX_N	non-haem dioxygenase in morphine synthesis N-terminal. This is the highly conserved N-terminal region of proteins with 2-oxoglutarate/Fe(II)-dependent dioxygenase activity.	GO:0009813|flavonoid biosynthetic process;GO:0009416|response to light stimulus;	.	GO:0045431|flavonol synthase activity;GO:0046872|metal ion binding;	K05278	FLS; flavonol synthase [EC:1.14.11.23]
AT1G04580	631	34.4191	47	2.49034	13.8211	3.7888	3.49668e-131	4.53552e-129	up	yes	AAO4	protein_coding	chr1:1252005-1257893:-	gi|18390411|ref|NP_563711.1|	7189	0	aldehyde oxidase 4 [Arabidopsis thaliana]	gi|30678922|ref|NM_100337.2|	4104	0	Arabidopsis thaliana aldehyde oxidase 4 mRNA, complete cds	Q7G191	2773	0	Benzaldehyde dehydrogenase (NAD(+))	RSc2096	341	2e-99	COG4631	pfam02738	Ald_Xan_dh_C2	Molybdopterin-binding domain of aldehyde dehydrogenase.	GO:0009688|abscisic acid biosynthetic process;GO:0009851|auxin biosynthetic process;GO:0019760|glucosinolate metabolic process;GO:0009115|xanthine catabolic process;	GO:0005829|cytosol;	GO:0051537|2 iron, 2 sulfur cluster binding;GO:0018488|aryl-aldehyde oxidase activity;GO:0018479|benzaldehyde dehydrogenase (NAD+) activity;GO:0009055|electron carrier activity;GO:0050660|flavin adenine dinucleotide binding;GO:0050302|indole-3-acetaldehyde oxidase activity;GO:0005506|iron ion binding;GO:0016614|oxidoreductase activity, acting on CH-OH group of donors;GO:0004854|xanthine dehydroge…	.	.
AT4G03050	80	4.36375	6	0.317915	13.7261	3.77885	4.33264e-18	5.61399e-17	up	yes	AOP3	protein_coding	chr4:1343845-1346436:+	gi|75315853|sp|Q9ZTA1.1|AOP3C_ARATH	1813	0	RecName: Full=2-oxoglutarate-dependent dioxygenase AOP3	gi|30679343|ref|NM_116539.3|	1531	0	Arabidopsis thaliana 2-oxoglutarate-dependent dioxygenase mRNA, complete cds	Q9ZTA1	701	0	2-oxoglutarate-dependent dioxygenase AOP3	PA0147	57	5e-08	COG3491	pfam03171	2OG-FeII_Oxy	2OG-Fe(II) oxygenase superfamily. This family contains members of the 2-oxoglutarate (2OG) and Fe(II)-dependent oxygenase superfamily. This family includes the C-terminal of prolyl 4-hydroxylase alpha subunit. The holoenzyme has the activity EC:1.14.11.2 catalyzing the reaction: Procollagen L-proline + 2-oxoglutarate + O2 <=> procollagen trans- 4-hydroxy-L-proline + succinate + CO2. The full enzy…	.	.	GO:0051213|dioxygenase activity;GO:0046872|metal ion binding;	.	.
AT3G09140	40	2.18187	3	0.158958	13.7261	3.77885	8.76578e-10	5.84327e-09	up	yes	AT3G09140	protein_coding	chr3:2800853-2802795:-	gi|79396620|ref|NP_187526.2|	2709	0	uncharacterized protein [Arabidopsis thaliana]	gi|79396619|ref|NM_111749.2|	1856	0	Arabidopsis thaliana uncharacterized protein mRNA, complete cds	.	.	.	.	.	.	.	.	pfam05056	DUF674	Protein of unknown function (DUF674). This family is found in Arabidopsis thaliana and contains several uncharacterized proteins.	.	.	.	.	.
AT5G26120	40	2.18187	3	0.158958	13.7261	3.77885	8.76578e-10	5.84327e-09	up	yes	ASD2	protein_coding	chr5:9121675-9125967:-	gi|22327075|ref|NP_197984.2|	3397	0	alpha-L-arabinofuranosidase 2 [Arabidopsis thaliana]	gi|30690128|ref|NM_122513.3|	2208	0	Arabidopsis thaliana alpha-L-arabinofuranosidase 2 mRNA, complete cds	Q8VZR2	1313	0	Alpha-L-arabinofuranosidase 2	CAC3436	255	5e-72	COG3534	pfam06964	Alpha-L-AF_C	Alpha-L-arabinofuranosidase C-terminus. This family represents the C-terminus (approximately 200 residues) of bacterial and eukaryotic alpha-L-arabinofuranosidase (EC:3.2.1.55). This catalyses the hydrolysis of nonreducing terminal alpha-L-arabinofuranosidic linkages in L-arabinose-containing polysaccharides.	GO:0046373|L-arabinose metabolic process;GO:0000272|polysaccharide catabolic process;	GO:0009505|plant-type cell wall;GO:0005578|proteinaceous extracellular matrix;	GO:0046556|alpha-L-arabinofuranosidase activity;	K01209	E3.2.1.55, abfA; alpha-N-arabinofuranosidase [EC:3.2.1.55]
AT3G13610	326	17.7823	25	1.32465	13.4242	3.74676	3.48059e-68	2.04437e-66	up	yes	F6'H1	protein_coding	chr3:4449259-4450811:+	gi|15231296|ref|NP_187970.1|	1919	0	feruloyl CoA ortho-hydroxylase 1 [Arabidopsis thaliana]	gi|145338463|ref|NM_112207.3|	1355	0	Arabidopsis thaliana feruloyl CoA ortho-hydroxylase 1 mRNA, complete cds	Q9LHN8	743	0	Feruloyl CoA ortho-hydroxylase 1	PA4191	124	1e-30	COG3491	pfam14226	DIOX_N	non-haem dioxygenase in morphine synthesis N-terminal. This is the highly conserved N-terminal region of proteins with 2-oxoglutarate/Fe(II)-dependent dioxygenase activity.	GO:0009805|coumarin biosynthetic process;GO:0010421|hydrogen peroxide-mediated programmed cell death;GO:0009699|phenylpropanoid biosynthetic process;	.	GO:0051213|dioxygenase activity;GO:0046872|metal ion binding;	K06892	F6H1; feruloyl-CoA ortho-hydroxylase [EC:1.14.11.-]
AT1G23250	13	0.709109	1	0.0529859	13.383	3.74233	0.000495715	0.00136655	up	yes	AT1G23250	protein_coding	chr1:8255127-8256770:-	gi|240254139|ref|NP_173739.4|	1016	1e-137	Caleosin-related family protein [Arabidopsis thaliana]	gi|240254138|ref|NM_102174.4|	618	0	Arabidopsis thaliana Caleosin-related family protein mRNA, complete cds	F4I4P8	362	7e-126	Probable inactive peroxygenase-like protein	.	.	.	.	pfam05042	Caleosin	Caleosin related protein. This family contains plant proteins related to caleosin. Caleosins contain calcium-binding domains and have an oleosin-like association with lipid bodies. Caleosins are present at relatively low levels and are mainly bound to microsomal membrane fractions at the early stages of seed development. As the seeds mature, overall levels of caleosins increased dramatically and …	.	GO:0005811|lipid particle;	.	.	.
AT3G08900	13	0.709109	1	0.0529859	13.383	3.74233	0.000495715	0.00136655	up	yes	RGP3	protein_coding	chr3:2708086-2709949:-	gi|30680679|ref|NP_187502.2|	1954	0	UDP-arabinopyranose mutase 3 [Arabidopsis thaliana]	gi|11863237|gb|AF034255.2|AF034255	1374	0	Arabidopsis thaliana reversibly glycosylated polypeptide-3 (RGP) mRNA, complete cds	O22666	757	0	UDP-arabinopyranose mutase 3	.	.	.	.	pfam03214	RGP	Reversibly glycosylated polypeptide.	GO:0071555|cell wall organization;GO:0030244|cellulose biosynthetic process;GO:0009832|plant-type cell wall biogenesis;GO:0033356|UDP-L-arabinose metabolic process;	GO:0005829|cytosol;GO:0005794|Golgi apparatus;GO:0016020|membrane;GO:0009506|plasmodesma;	GO:0016866|intramolecular transferase activity;GO:0052691|UDP-arabinopyranose mutase activity;	K13379	RGP, UTM; reversibly glycosylated polypeptide / UDP-arabinopyranose mutase [EC:2.4.1.- 5.4.99.30]
AT4G26390	13	0.709109	1	0.0529859	13.383	3.74233	0.000495715	0.00136655	up	yes	AT4G26390	protein_coding	chr4:13342116-13344617:+	gi|15236190|ref|NP_194369.1|	2558	0	probable pyruvate kinase [Arabidopsis thaliana]	gi|18416742|ref|NM_118772.1|	1494	0	Arabidopsis thaliana probable pyruvate kinase mRNA, complete cds	O65595	989	0	Probable pyruvate kinase, cytosolic isozyme	BS_pykA_1	381	1e-124	COG0469	pfam00224	PK	Pyruvate kinase, barrel domain. This domain of the is actually a small beta-barrel domain nested within a larger TIM barrel. The active site is found in a cleft between the two domains.	.	GO:0005829|cytosol;	GO:0005524|ATP binding;GO:0016301|kinase activity;GO:0000287|magnesium ion binding;GO:0030955|potassium ion binding;GO:0004743|pyruvate kinase activity;	K00873	PK, pyk; pyruvate kinase [EC:2.7.1.40]
AT5G64100	13	0.709109	1	0.0529859	13.383	3.74233	0.000495715	0.00136655	up	yes	PER69	protein_coding	chr5:25650567-25652247:-	gi|15237613|ref|NP_201215.1|	1565	0	peroxidase 69 [Arabidopsis thaliana]	gi|30697952|ref|NM_125806.2|	1240	0	Arabidopsis thaliana peroxidase 69 mRNA, complete cds	Q96511	607	0	Peroxidase 69	.	.	.	.	pfam00141	peroxidase	Peroxidase.	GO:0042744|hydrogen peroxide catabolic process;GO:0009664|plant-type cell wall organization;GO:0006979|response to oxidative stress;	GO:0005618|cell wall;GO:0005576|extracellular region;GO:0009505|plant-type cell wall;GO:0005886|plasma membrane;GO:0009506|plasmodesma;	GO:0020037|heme binding;GO:0046872|metal ion binding;GO:0004601|peroxidase activity;	K00430	E1.11.1.7; peroxidase [EC:1.11.1.7]
AT1G33730	52	2.83644	4	0.211943	13.383	3.74233	3.25792e-12	2.78243e-11	up	yes	CYP76C5	protein_coding	chr1:12226852-12228556:+	gi|9665096|gb|AAF97287.1|AC010164_9	1970	0	Putative cytochrome P450 [Arabidopsis thaliana]	gi|18398962|ref|NM_103093.1|	1107	0	Arabidopsis thaliana cytochrome P450, family 76, subfamily C, polypeptide 5 mRNA, complete cds	O64635	553	0	Cytochrome P450 76C4	alr1450	118	5e-28	COG2124	pfam00067	p450	Cytochrome P450. Cytochrome P450s are haem-thiolate proteins involved in the oxidative degradation of various compounds. They are particularly well known for their role in the degradation of environmental toxins and mutagens. They can be divided into 4 classes, according to the method by which electrons from NAD(P)H are delivered to the catalytic site. Sequence conservation is relatively low with…	GO:0044550|secondary metabolite biosynthetic process;	GO:0016021|integral component of membrane;GO:0016020|membrane;	GO:0020037|heme binding;GO:0005506|iron ion binding;GO:0016709|oxidoreductase activity, acting on paired donors, with incorporation or reduction of molecular oxygen, NAD(P)H as one donor, and incorporation of one atom of oxygen;	.	.
AT1G43665	26	1.41822	2	0.105972	13.383	3.74233	8.40191e-07	3.89796e-06	up	yes	AT1G43665	protein_coding	chr1:16452981-16453804:-	gi|22330009|ref|NP_683375.1|	638	1e-83	Bifunctional inhibitor/lipid-transfer protein/seed storage 2S albumin superfamily protein [Arabidopsis thaliana]	gi|22330008|ref|NM_148534.1|	372	0	Arabidopsis thaliana Bifunctional inhibitor/lipid-transfer protein/seed storage 2S albumin superfamily protein mRNA, complete cds	Q43681	61.2	1e-11	Probable non-specific lipid-transfer protein AKCS9	.	.	.	.	pfam14368	LTP_2	Probable lipid transfer. The members of this family are probably involved in lipid transfer. The family has several highly conserved cysteines, paired in various ways.	GO:0006869|lipid transport;	.	GO:0008289|lipid binding;	.	.
AT3G62610	26	1.41822	2	0.105972	13.383	3.74233	8.40191e-07	3.89796e-06	up	yes	MYB11	protein_coding	chr3:23154630-23156585:+	gi|15228811|ref|NP_191820.1|	1823	0	myb domain protein 11 [Arabidopsis thaliana]	gi|30695631|ref|NM_116126.2|	1246	0	Arabidopsis thaliana myb domain protein 11 mRNA, complete cds	O22264	335	2e-109	Transcription factor MYB12	ECU11g1690	99	6e-23	COG5147	pfam00249	Myb_DNA-binding	Myb-like DNA-binding domain. This family contains the DNA binding domains from Myb proteins, as well as the SANT domain family.	GO:0009813|flavonoid biosynthetic process;GO:0045893|positive regulation of transcription, DNA-templated;GO:0009733|response to auxin;GO:0009723|response to ethylene;GO:0009651|response to salt stress;GO:0006351|transcription, DNA-templated;	GO:0005634|nucleus;	GO:0003677|DNA binding;GO:0003700|transcription factor activity, sequence-specific DNA binding;	K09422	MYBP; myb proto-oncogene protein, plant
AT5G28000	26	1.41822	2	0.105972	13.383	3.74233	8.40191e-07	3.89796e-06	up	yes	AT5G28000	protein_coding	chr5:10020653-10021430:+	gi|15241109|ref|NP_198152.1|	853	9e-114	SRPBCC ligand-binding domain-containing protein [Arabidopsis thaliana]	gi|18421184|ref|NM_122683.1|	495	0	Arabidopsis thaliana SRPBCC ligand-binding domain-containing protein mRNA, complete cds	Q941R6	203	5e-64	MLP-like protein 31	.	.	.	.	pfam00407	Bet_v_1	Pathogenesis-related protein Bet v I family. This family is named after Bet v 1, the major birch pollen allergen. This protein belongs to family 10 of plant pathogenesis-related proteins (PR-10), cytoplasmic proteins of 15-17 kd that are wide-spread among dicotyledonous plants. In recent years, a number of diverse plant proteins with low sequence similarity to Bet v 1 was identified. A classifica…	GO:0006952|defense response;GO:0009607|response to biotic stimulus;	.	.	.	.
AT1G22120	38	2.07278	3	0.158958	13.0398	3.70485	2.96056e-09	1.86094e-08	up	yes	AT1G22120	protein_coding	chr1:7806309-7809632:-	gi|186478752|ref|NP_173631.2|	2382	0	uncharacterized protein [Arabidopsis thaliana]	gi|186478751|ref|NM_102062.2|	1598	0	Arabidopsis thaliana uncharacterized protein mRNA, complete cds	.	.	.	.	.	.	.	.	pfam04812	HNF-1B_C	Hepatocyte nuclear factor 1 (HNF-1), beta isoform C terminus. This family consists of a region found within the alpha isoform and at the C terminus of the beta isoform of the homeobox-containing transcription factor of HNF-1. Different isoforms of HNF-1 are generated by the differential use of polyadenylation sites and by alternative splicing. The C-terminal region of HNF-1 is responsible for the…	.	.	.	.	.
AT1G28430	25	1.36367	2	0.105972	12.8683	3.68574	1.55543e-06	6.93459e-06	up	yes	CYP705A24	protein_coding	chr1:9992661-9994656:-	gi|15218658|ref|NP_174165.1|	2581	0	cytochrome P450, family 705, subfamily A, polypeptide 24 [Arabidopsis thaliana]	gi|18396792|ref|NM_102611.1|	1566	0	Arabidopsis thaliana cytochrome P450, family 705, subfamily A, polypeptide 24 mRNA, complete cds	Q9FI39	543	0	Cytochrome P450 705A5	alr1450	106	1e-23	COG2124	pfam00067	p450	Cytochrome P450. Cytochrome P450s are haem-thiolate proteins involved in the oxidative degradation of various compounds. They are particularly well known for their role in the degradation of environmental toxins and mutagens. They can be divided into 4 classes, according to the method by which electrons from NAD(P)H are delivered to the catalytic site. Sequence conservation is relatively low with…	GO:0051554|flavonol metabolic process;GO:0009958|positive gravitropism;GO:0048364|root development;GO:0044550|secondary metabolite biosynthetic process;GO:0080003|thalianol metabolic process;	GO:0005783|endoplasmic reticulum;GO:0016021|integral component of membrane;GO:0016020|membrane;	GO:0020037|heme binding;GO:0005506|iron ion binding;GO:0016709|oxidoreductase activity, acting on paired donors, with incorporation or reduction of molecular oxygen, NAD(P)H as one donor, and incorporation of one atom of oxygen;GO:0080004|thalian-diol desaturase activity;	.	.
AT5G13670	99	5.40014	8	0.423887	12.7396	3.67124	1.34603e-21	2.0667e-20	up	yes	AT5G13670	protein_coding	chr5:4407077-4409020:-	gi|15240686|ref|NP_196871.1|	1858	0	nodulin MtN21-like transporter UMAMIT 15 [Arabidopsis thaliana]	gi|145357979|ref|NM_121370.2|	1318	0	Arabidopsis thaliana nodulin MtN21-like transporter UMAMIT 15 mRNA, complete cds	Q9FNA5	720	0	WAT1-related protein At5g13670	.	.	.	.	pfam00892	EamA	EamA-like transporter family. This family includes many hypothetical membrane proteins of unknown function. Many of the proteins contain two copies of the aligned region. The family used to be known as DUF6.	GO:0006810|transport;	GO:0016021|integral component of membrane;GO:0005886|plasma membrane;	GO:0022857|transmembrane transporter activity;	.	.
AT1G78760	36	1.96369	3	0.158958	12.3535	3.62685	9.99281e-09	5.9253e-08	up	yes	AT1G78760	protein_coding	chr1:29615096-29616738:-	gi|15219162|ref|NP_177997.1|	2215	0	putative F-box/FBD/LRR-repeat protein [Arabidopsis thaliana]	gi|18412099|ref|NM_106523.1|	1359	0	Arabidopsis thaliana putative F-box/FBD/LRR-repeat protein mRNA, complete cds	Q9ZV94	857	0	Putative F-box/FBD/LRR-repeat protein At1g78760	.	.	.	.	pfam08387	FBD	FBD. This region is found in F-box (pfam00646) and other domain containing plant proteins; it is repeated in two family members. Its precise function is unknown, but it is thought to be associated with nuclear processes. In fact, several family members are annotated as being similar to transcription factors.	GO:0031204|posttranslational protein targeting to membrane, translocation;	GO:0005783|endoplasmic reticulum;GO:0005789|endoplasmic reticulum membrane;GO:0016021|integral component of membrane;	GO:0015450|P-P-bond-hydrolysis-driven protein transmembrane transporter activity;	.	.
AT4G27420	12	0.654562	1	0.0529859	12.3535	3.62685	0.000937277	0.0023921	up	yes	ABCG9	protein_coding	chr4:13712199-13714797:-	gi|334186960|ref|NP_194472.3|	3258	0	ABC transporter G family member 9 [Arabidopsis thaliana]	gi|334186959|ref|NM_118876.4|	2152	0	Arabidopsis thaliana ABC transporter G family member 9 mRNA, complete cds	Q9SZR9	1255	0	ABC transporter G family member 9	YCR011c_2	197	3e-56	COG1131	pfam01061	ABC2_membrane	ABC-2 type transporter.	.	GO:0016021|integral component of membrane;	GO:0005524|ATP binding;GO:0042626|ATPase activity, coupled to transmembrane movement of substances;	.	.
AT5G01280	12	0.654562	1	0.0529859	12.3535	3.62685	0.000937277	0.0023921	up	yes	AT5G01280	protein_coding	chr5:113921-116411:-	gi|15240933|ref|NP_195748.1|	925	2e-115	uncharacterized protein [Arabidopsis thaliana]	gi|332002898|gb|CP002688.1|	1568	0	Arabidopsis thaliana chromosome 5 sequence	.	.	.	.	.	.	.	.	pfam12460	MMS19_C	RNAPII transcription regulator C-terminal. MMS19 is required for both nucleotide excision repair (NER) and RNA polymerase II (RNAP II) transcription. This C-terminal domain, along with the N-terminal, MMS19_N, form part of a silencing complex in fission yeast that contains Dos2, Rik1, Mms19 and Cdc20 (the catalytic subunit of DNA polymerase-epsilon). This complex regulates RNA polymerase II (RNA …	.	.	.	.	.
AT1G04797	6	0.327281	0	0.0264929	12.3535	3.62685	0.0193039	0.0311607	up	yes	AT1G04797	atlncRNA	chr1:3470451-3470918:-	.	.	.	.	gi|332189094|gb|CP002684.1|	468	0	Arabidopsis thaliana chromosome 1 sequence	.	.	.	.	.	.	.	.	pfam03755	YicC_N	YicC-like family, N-terminal region. Family of bacterial proteins. Although poorly characterized, the members of this protein family have been demonstrated to play a role in stationary phase survival. These proteins are not essential during stationary phase.	.	.	.	.	.
AT1G26515	6	0.327281	0	0.0264929	12.3535	3.62685	0.0193039	0.0311607	up	yes	AT1G26515	protein_coding	chr1:9161810-9162910:-	gi|334182893|ref|NP_001185100.1|	1759	0	F-box and associated interaction domain-containing protein [Arabidopsis thaliana]	gi|334182892|ref|NM_001198171.1|	1101	0	Arabidopsis thaliana F-box and associated interaction domain-containing protein mRNA, complete cds	Q9FZD6	682	0	Putative F-box protein At1g26515	.	.	.	.	pfam08268	FBA_3	F-box associated domain.	.	GO:0005739|mitochondrion;	.	.	.
AT1G29090	6	0.327281	0	0.0264929	12.3535	3.62685	0.0193039	0.0311607	up	yes	AT1G29090	protein_coding	chr1:10162795-10164452:-	gi|30690594|ref|NP_564321.2|	1926	0	Cysteine proteinases superfamily protein [Arabidopsis thaliana]	gi|28393491|gb|BT004146.1|	1258	0	Arabidopsis thaliana clone RAFL16-01-H24 (R50046) putative cysteine proteinase (At1g29090) mRNA, complete cds	A2XQE8	317	2e-102	Senescence-specific cysteine protease SAG39	AF1946_2	73.6	7e-14	COG4870	pfam00112	Peptidase_C1	Papain family cysteine protease.	GO:0007568|aging;GO:0010623|developmental programmed cell death;	GO:0010282|senescence-associated vacuole;	GO:0008234|cysteine-type peptidase activity;	.	.
AT1G47695	6	0.327281	0	0.0264929	12.3535	3.62685	0.0193039	0.0311607	up	yes	AT1G47695	protein_coding	chr1:17546326-17546545:-	gi|75263264|sp|Q9FZE7.1|FB41_ARATH	276	2e-30	RecName: Full=Putative F-box protein At1g47702	gi|332189094|gb|CP002684.1|	220	9e-111	Arabidopsis thaliana chromosome 1 sequence	Q9FZE7	110	1e-31	Putative F-box protein At1g47702	.	.	.	.	pfam00646	F-box	F-box domain. This domain is approximately 50 amino acids long, and is usually found in the N-terminal half of a variety of proteins. Two motifs that are commonly found associated with the F-box domain are the leucine rich repeats (LRRs; pfam00560 and pfam07723) and the WD repeat (pfam00400). The F-box domain has a role in mediating protein-protein interactions in a variety of contexts, such as p…	GO:0003333|amino acid transmembrane transport;	GO:0016021|integral component of membrane;GO:0005886|plasma membrane;	GO:0015171|amino acid transmembrane transporter activity;	.	.
AT1G47810	6	0.327281	0	0.0264929	12.3535	3.62685	0.0193039	0.0311607	up	yes	AT1G47810	protein_coding	chr1:17603504-17604559:+	gi|15220968|ref|NP_175215.1|	1826	0	F-box protein [Arabidopsis thaliana]	gi|332189094|gb|CP002684.1|	1056	0	Arabidopsis thaliana chromosome 1 sequence	Q4PT00	707	0	F-box protein At1g47810	.	.	.	.	pfam08268	FBA_3	F-box associated domain.	GO:0006631|fatty acid metabolic process;	GO:0005737|cytoplasm;	GO:0008474|palmitoyl-(protein) hydrolase activity;	.	.
AT1G48940	6	0.327281	0	0.0264929	12.3535	3.62685	0.0193039	0.0311607	up	yes	ENODL6	protein_coding	chr1:18105808-18106455:-	gi|15222012|ref|NP_175324.1|	845	4e-113	early nodulin-like protein 6 [Arabidopsis thaliana]	gi|18402427|ref|NM_103787.1|	534	0	Arabidopsis thaliana early nodulin-like protein 6 mRNA, complete cds	Q9SK27	113	1e-29	Early nodulin-like protein 1	.	.	.	.	pfam02298	Cu_bind_like	Plastocyanin-like domain. This family represents a domain found in flowering plants related to the copper binding protein plastocyanin. Some members of this family may not bind copper due to the lack of key residues.	.	GO:0031225|anchored component of membrane;GO:0046658|anchored component of plasma membrane;GO:0005886|plasma membrane;GO:0009506|plasmodesma;	GO:0009055|electron carrier activity;	.	.
AT1G50650	6	0.327281	0	0.0264929	12.3535	3.62685	0.0193039	0.0311607	up	yes	AT1G50650	protein_coding	chr1:18763640-18764367:-	gi|15223611|ref|NP_175480.1|	815	1e-107	stigma-specific stig1-like protein [Arabidopsis thaliana]	gi|332189094|gb|CP002684.1|	728	0	Arabidopsis thaliana chromosome 1 sequence	Q9C6P6	318	7e-109	Stigma-specific STIG1-like protein 4	.	.	.	.	pfam04885	Stig1	Stigma-specific protein, Stig1. This family represents the Stig1 cysteine rich plant protein. The STIG1 gene is developmentally regulated and expressed specifically in the stigmatic secretory zone.	GO:0006952|defense response;GO:0009873|ethylene-activated signaling pathway;GO:0010105|negative regulation of ethylene-activated signaling pathway;GO:0006351|transcription, DNA-templated;	GO:0005634|nucleus;	GO:0003677|DNA binding;GO:0003700|transcription factor activity, sequence-specific DNA binding;	.	.
AT1G55650	6	0.327281	0	0.0264929	12.3535	3.62685	0.0193039	0.0311607	up	yes	HMGB11	protein_coding	chr1:20796340-20798594:+	gi|15222755|ref|NP_175961.1|	1530	0	high mobility group-box and ARID domain-binding domain-containing protein [Arabidopsis thaliana]	gi|18405473|ref|NM_104441.1|	1014	0	Arabidopsis thaliana high mobility group-box and ARID domain-binding domain-containing protein mRNA, complete cds	Q9LG02	593	0	Putative high mobility group B protein 11	.	.	.	.	pfam01388	ARID	ARID/BRIGHT DNA binding domain. This domain is know as ARID for AT-Rich Interaction Domain, and also known as the BRIGHT domain.	GO:0006351|transcription, DNA-templated;	GO:0009507|chloroplast;GO:0005634|nucleus;	GO:0003677|DNA binding;GO:0003700|transcription factor activity, sequence-specific DNA binding;	.	.
AT1G57760	6	0.327281	0	0.0264929	12.3535	3.62685	0.0193039	0.0311607	up	yes	AT1G57760	protein_coding	chr1:21390003-21390565:+	gi|145336848|ref|NP_176087.2|	602	4e-77	ECA1 gametogenesis related family protein [Arabidopsis thaliana]	gi|332189094|gb|CP002684.1|	563	0	Arabidopsis thaliana chromosome 1 sequence	.	.	.	.	.	.	.	.	pfam05617	Prolamin_like	Prolamin-like. Both DUF784 and DUF1278 members are found to be expressed in the plant embryo sac and are regulated by the Myb98 transcription factor. Computational analysis has revealed that they are homologous to the plant prolamin superfamily (Protease inhibitor-seed storage-LTP family, pfam00234). In contrast to the typical prolamin members that have eight conserved Cys residues forming four p…	.	.	.	.	.
AT1G64295	6	0.327281	0	0.0264929	12.3535	3.62685	0.0193039	0.0311607	up	yes	AT1G64295	protein_coding	chr1:23859554-23860624:-	gi|334183624|ref|NP_683467.2|	1906	0	F-box associated ubiquitination effector family protein [Arabidopsis thaliana]	gi|334183623|ref|NM_148626.2|	1071	0	Arabidopsis thaliana F-box associated ubiquitination effector family protein mRNA, complete cds	Q6NLE0	141	2e-38	F-box protein At5g41720	.	.	.	.	pfam08268	FBA_3	F-box associated domain.	GO:0031146|SCF-dependent proteasomal ubiquitin-dependent protein catabolic process;	GO:0019005|SCF ubiquitin ligase complex;	GO:0004842|ubiquitin-protein transferase activity;	.	.
AT1G64585	6	0.327281	0	0.0264929	12.3535	3.62685	0.0193039	0.0311607	up	yes	RTFL22	protein_coding	chr1:23989933-23990097:-	gi|145326648|ref|NP_001077771.1|	275	1e-30	protein ROTUNDIFOLIA like 22 [Arabidopsis thaliana]	gi|332189094|gb|CP002684.1|	165	2e-80	Arabidopsis thaliana chromosome 1 sequence	.	.	.	.	.	.	.	.	pfam08137	DVL	DVL family. This family consists of the DVL family of proteins. In a gain-of-function genetic screen for genes that influence fruit development in Arabidopsis, DEVIL (DVL) gene was identified. DVL is a small protein and overexpression of the protein results in pleiotropic phenotypes featured by shortened stature, rounder rosette leaves, clustered inflorescences, shortened pedicles, and siliques w…	.	.	.	.	.
AT1G72590	6	0.327281	0	0.0264929	12.3535	3.62685	0.0193039	0.0311607	up	yes	PPRD1	protein_coding	chr1:27335531-27337123:+	gi|15218532|ref|NP_177403.1|	1672	0	3-oxo-5-alpha-steroid 4-dehydrogenase family protein [Arabidopsis thaliana]	gi|30698885|ref|NM_105918.2|	1046	0	Arabidopsis thaliana 3-oxo-5-alpha-steroid 4-dehydrogenase family protein mRNA, complete cds	Q9CAH5	648	0	Polyprenol reductase 1	.	.	.	.	pfam02544	Steroid_dh	3-oxo-5-alpha-steroid 4-dehydrogenase. This family consists of 3-oxo-5-alpha-steroid 4-dehydrogenases, EC:1.3.99.5 Also known as Steroid 5-alpha-reductase, the reaction catalysed by this enzyme is: 3-oxo-5-alpha-steroid + acceptor <=> 3-oxo-delta(4)-steroid + reduced acceptor. The Steroid 5-alpha-reductase enzyme is responsible for the formation of dihydrotestosterone, this hormone promotes the d…	GO:0006629|lipid metabolic process;GO:0006486|protein glycosylation;	GO:0005789|endoplasmic reticulum membrane;GO:0016021|integral component of membrane;	GO:0016627|oxidoreductase activity, acting on the CH-CH group of donors;	.	.
AT2G05970	6	0.327281	0	0.0264929	12.3535	3.62685	0.0193039	0.0311607	up	yes	AT2G05970	protein_coding	chr2:2308651-2309784:-	gi|15225027|ref|NP_178654.1|	1959	0	F-box protein [Arabidopsis thaliana]	gi|330250293|gb|CP002685.1|	1134	0	Arabidopsis thaliana chromosome 2, complete sequence	Q9ZUF1	758	0	F-box protein At2g05970	.	.	.	.	pfam03478	DUF295	Protein of unknown function (DUF295). This family of proteins are found in plants. The function of the proteins is unknown.	GO:0043161|proteasome-mediated ubiquitin-dependent protein catabolic process;	GO:0000151|ubiquitin ligase complex;	.	.	.
AT2G18620	6	0.327281	0	0.0264929	12.3535	3.62685	0.0193039	0.0311607	up	yes	AT2G18620	protein_coding	chr2:8078174-8079537:+	gi|15224197|ref|NP_179452.1|	1808	0	geranylgeranyl pyrophosphate synthase 7 [Arabidopsis thaliana]	gi|330250293|gb|CP002685.1|	1364	0	Arabidopsis thaliana chromosome 2, complete sequence	Q9ZU77	701	0	Geranylgeranyl pyrophosphate synthase 7, chloroplastic	slr0739	334	8e-111	COG0142	pfam00348	polyprenyl_synt	Polyprenyl synthetase.	GO:0016117|carotenoid biosynthetic process;GO:0045337|farnesyl diphosphate biosynthetic process;GO:0033384|geranyl diphosphate biosynthetic process;GO:0033386|geranylgeranyl diphosphate biosynthetic process;	GO:0009507|chloroplast;	GO:0004161|dimethylallyltranstransferase activity;GO:0004311|farnesyltranstransferase activity;GO:0004337|geranyltranstransferase activity;GO:0046872|metal ion binding;	K13789	GGPS; geranylgeranyl diphosphate synthase, type II [EC:2.5.1.1 2.5.1.10 2.5.1.29]
AT2G23510	6	0.327281	0	0.0264929	12.3535	3.62685	0.0193039	0.0311607	up	yes	SDT	protein_coding	chr2:10011481-10013533:-	gi|15227845|ref|NP_179932.1|	2258	0	spermidine disinapoyl acyltransferase [Arabidopsis thaliana]	gi|18400298|ref|NM_127915.1|	1356	0	Arabidopsis thaliana spermidine disinapoyl acyltransferase mRNA, complete cds	O80467	874	0	Spermidine sinapoyl-CoA acyltransferase	.	.	.	.	pfam02458	Transferase	Transferase family. This family includes a number of transferase enzymes. These include anthranilate N-hydroxycinnamoyl/benzoyltransferase that catalyses the first committed reaction of phytoalexin biosynthesis. Deacetylvindoline 4-O-acetyltransferase EC:2.3.1.107 catalyses the last step in vindoline biosynthesis is also a member of this family. The motif HXXXD is probably part of the active site…	GO:0006596|polyamine biosynthetic process;GO:0008216|spermidine metabolic process;	.	GO:0080089|sinapoyl spermidine:sinapoyl CoA N-acyltransferase activity;GO:0080072|spermidine:sinapoyl CoA N-acyltransferase activity;	.	.
AT2G28355	6	0.327281	0	0.0264929	12.3535	3.62685	0.0193039	0.0311607	up	yes	LCR5	protein_coding	chr2:12119285-12120512:+	gi|18401715|ref|NP_565670.1|	319	4e-34	low-molecular-weight cysteine-rich 5 [Arabidopsis thaliana]	gi|330250293|gb|CP002685.1|	598	0	Arabidopsis thaliana chromosome 2, complete sequence	Q8S8H3	127	2e-35	Defensin-like protein 149	.	.	.	.	pfam07333	SLR1-BP	S locus-related glycoprotein 1 binding pollen coat protein (SLR1-BP). This family consists of a number of cysteine rich SLR1 binding pollen coat like proteins. Adhesion of pollen grains to the stigmatic surface is a critical step during sexual reproduction in plants. In Brassica, S locus-related glycoprotein 1 (SLR1), a stigma-specific protein belonging to the S gene family of proteins, has been …	GO:0050832|defense response to fungus;GO:0031640|killing of cells of other organism;	GO:0005576|extracellular region;	.	.	.
AT2G29330	6	0.327281	0	0.0264929	12.3535	3.62685	0.0193039	0.0311607	up	yes	TRI	protein_coding	chr2:12594536-12596438:+	gi|15227073|ref|NP_180494.1|	1369	0	tropinone reductase [Arabidopsis thaliana]	gi|110743187|dbj|AK227484.1|	932	0	Arabidopsis thaliana mRNA for putative tropinone reductase, complete cds, clone: RAFL14-11-I03	Q9ZW16	531	0	Tropinone reductase homolog At2g29330	.	.	.	.	pfam13561	adh_short_C2	Enoyl-(Acyl carrier protein) reductase.	.	.	GO:0016491|oxidoreductase activity;	K08081	TR1; tropinone reductase I [EC:1.1.1.206]
AT2G38920	6	0.327281	0	0.0264929	12.3535	3.62685	0.0193039	0.0311607	up	yes	RF178	protein_coding	chr2:16248146-16251017:-	gi|30687707|ref|NP_181426.2|	1745	0	SPX and C3HC4-type RING finger domain-containing protein [Arabidopsis thaliana]	gi|30687706|ref|NM_129450.2|	1508	0	Arabidopsis thaliana SPX and C3HC4-type RING finger domain-containing protein mRNA, complete cds	Q8GW10	213	0	Probable E3 ubiquitin-protein ligase BAH1-like	.	.	.	.	pfam03105	SPX	SPX domain. We have named this region the SPX domain after (SYG1, Pho81 and XPR1). This 180 residue length domain is found at the amino terminus of a variety of proteins. In the yeast protein SYG1, the N-terminus directly binds to the G- protein beta subunit and inhibits transduction of the mating pheromone signal. This finding suggests that all the members of this family are involved in G-protei…	GO:0043161|proteasome-mediated ubiquitin-dependent protein catabolic process;GO:0016567|protein ubiquitination;	GO:0005634|nucleus;	GO:0016874|ligase activity;GO:0061630|ubiquitin protein ligase activity;GO:0008270|zinc ion binding;	K16275	BAH, NLA; E3 ubiquitin-protein ligase BAH [EC:2.3.2.27]
AT3G02345	6	0.327281	0	0.0264929	12.3535	3.62685	0.0193039	0.0311607	up	yes	AT3G02345	lncRNA	chr3:3253501-3253847:-	gi|297829578|ref|XP_002882671.1|	372	3e-43	hypothetical protein ARALYDRAFT_897225 [Arabidopsis lyrata subsp. lyrata]	gi|332640072|gb|CP002686.1|	347	0	Arabidopsis thaliana chromosome 3, complete sequence	.	.	.	.	.	.	.	.	pfam05938	Self-incomp_S1	Plant self-incompatibility protein S1. This family consists of a series of plant proteins which are related to the Papaver rhoeas S1 self-incompatibility protein. Self incompatibility (SI) is the single most important outbreeding device found in angiosperms and is a mechanism that regulates the acceptance or rejection of pollen. S1 is known to exhibit specific pollen-inhibitory properties.	.	.	.	.	.
AT3G07600	6	0.327281	0	0.0264929	12.3535	3.62685	0.0193039	0.0311607	up	yes	HIPP16	protein_coding	chr3:2424117-2425022:-	gi|4097549|gb|AAD09508.1|	751	7e-98	ATFP4, partial [Arabidopsis thaliana]	gi|18398003|ref|NM_111639.1|	725	0	Arabidopsis thaliana heavy-metal-associated domain-containing protein mRNA, complete cds	Q9SSF0	248	1e-81	Heavy metal-associated isoprenylated plant protein 16	.	.	.	.	pfam00403	HMA	Heavy-metal-associated domain.	GO:0046916|cellular transition metal ion homeostasis;GO:0030001|metal ion transport;	GO:0005737|cytoplasm;	GO:0046914|transition metal ion binding;	.	.
AT3G10280	6	0.327281	0	0.0264929	12.3535	3.62685	0.0193039	0.0311607	up	yes	KCS14	protein_coding	chr3:3180064-3181611:+	gi|15228247|ref|NP_187639.1|	2275	0	3-ketoacyl-CoA synthase 14 [Arabidopsis thaliana]	gi|18398820|ref|NM_111863.1|	1380	0	Arabidopsis thaliana 3-ketoacyl-CoA synthase 14 mRNA, complete cds	Q9SS39	880	0	Probable 3-ketoacyl-CoA synthase 14	DRA0326	71.2	2e-12	COG3424	pfam08392	FAE1_CUT1_RppA	FAE1/Type III polyketide synthase-like protein. The members of this family are described as 3-ketoacyl-CoA synthases, type III polyketide synthases, fatty acid elongases and fatty acid condensing enzymes, and are found in both prokaryotic and eukaryotic (mainly plant) species. The region featured in this family contains the active site residues, as well as motifs involved in substrate binding.	GO:0006633|fatty acid biosynthetic process;	GO:0016021|integral component of membrane;	.	K15397	KCS; 3-ketoacyl-CoA synthase [EC:2.3.1.199]
AT3G21170	6	0.327281	0	0.0264929	12.3535	3.62685	0.0193039	0.0311607	up	yes	AT3G21170	protein_coding	chr3:7419917-7421366:+	gi|75274183|sp|Q9LU43.1|FB172_ARATH	2009	0	RecName: Full=Putative F-box protein At3g21170	gi|332640072|gb|CP002686.1|	1450	0	Arabidopsis thaliana chromosome 3, complete sequence	Q9LU43	778	0	Putative F-box protein At3g21170	.	.	.	.	pfam07734	FBA_1	F-box associated. Most of these proteins contain pfam00646 at the N terminus, suggesting that they are effectors linked with ubiquitination.	GO:0031146|SCF-dependent proteasomal ubiquitin-dependent protein catabolic process;	GO:0019005|SCF ubiquitin ligase complex;	GO:0004842|ubiquitin-protein transferase activity;	.	.
AT3G22360	6	0.327281	0	0.0264929	12.3535	3.62685	0.0193039	0.0311607	up	yes	AOX1B	protein_coding	chr3:7904097-7905576:+	gi|15228729|ref|NP_188875.1|	1641	0	alternative oxidase 1B [Arabidopsis thaliana]	gi|18403354|ref|NM_113134.1|	978	0	Arabidopsis thaliana alternative oxidase 1B mRNA, complete cds	O23913	636	0	Ubiquinol oxidase 1b, mitochondrial	.	.	.	.	pfam01786	AOX	Alternative oxidase. The alternative oxidase is used as a second terminal oxidase in the mitochondria, electrons are transfered directly from reduced ubiquinol to oxygen forming water. This is not coupled to ATP synthesis and is not inhibited by cyanide, this pathway is a single step process. In rice the transcript levels of the alternative oxidase are increased by low temperature.	.	GO:0016021|integral component of membrane;GO:0005743|mitochondrial inner membrane;GO:0005739|mitochondrion;GO:0070469|respiratory chain;	GO:0009916|alternative oxidase activity;GO:0046872|metal ion binding;	K17893	AOX1, AOX2; ubiquinol oxidase [EC:1.10.3.11]
AT3G61175	6	0.327281	0	0.0264929	12.3535	3.62685	0.0193039	0.0311607	up	yes	LCR52	protein_coding	chr3:22642983-22643309:-	gi|79315925|ref|NP_001030910.1|	402	3e-49	low-molecular-weight cysteine-rich 52 [Arabidopsis thaliana]	gi|79315924|ref|NM_001035833.1|	234	2e-118	Arabidopsis thaliana low-molecular-weight cysteine-rich 52 mRNA, complete cds	P82766	159	2e-50	Putative defensin-like protein 118	.	.	.	.	pfam07333	SLR1-BP	S locus-related glycoprotein 1 binding pollen coat protein (SLR1-BP). This family consists of a number of cysteine rich SLR1 binding pollen coat like proteins. Adhesion of pollen grains to the stigmatic surface is a critical step during sexual reproduction in plants. In Brassica, S locus-related glycoprotein 1 (SLR1), a stigma-specific protein belonging to the S gene family of proteins, has been …	GO:0050832|defense response to fungus;GO:0031640|killing of cells of other organism;	GO:0005576|extracellular region;	.	.	.
AT4G02690	6	0.327281	0	0.0264929	12.3535	3.62685	0.0193039	0.0311607	up	yes	AT4G02690	protein_coding	chr4:1185751-1187816:+	gi|15235466|ref|NP_192178.1|	1111	3e-148	BAX inhibitor-1 motif-containing protein [Arabidopsis thaliana]	gi|156106772|gb|AY735633.2|	1301	0	Arabidopsis thaliana chromosome 4 hypothetical protein AT4G02690 mRNA, complete cds, alternatively spliced	Q94A20	151	3e-41	BI1-like protein	SPCC576.04	66.2	2e-11	COG0670	pfam01027	Bax1-I	Inhibitor of apoptosis-promoting Bax1. Programmed cell-death involves a set of Bcl-2 family proteins, some of which inhibit apoptosis (Bcl-2 and Bcl-XL) and some of which promote it (Bax and Bak). Human Bax inhibitor, BI-1, is an evolutionarily conserved integral membrane protein containing multiple membrane-spanning segments predominantly localized to intracellular membranes. It has 6-7 membrane…	.	GO:0016021|integral component of membrane;	.	K06890	K06890; uncharacterized protein
AT4G08530	6	0.327281	0	0.0264929	12.3535	3.62685	0.0193039	0.0311607	up	yes	LTP15	protein_coding	chr4:5421857-5422237:+	gi|75181655|sp|Q9M0T1.1|NLTPF_ARATH	677	2e-89	RecName: Full=Non-specific lipid-transfer protein 15; Short=LTP 15; Flags: Precursor	gi|332656411|gb|CP002687.1|	381	0	Arabidopsis thaliana chromosome 4 sequence	Q9M0T1	265	1e-90	Non-specific lipid-transfer protein 15	.	.	.	.	pfam01682	DB	DB module. This domain has no known function. It is found in several C. elegans proteins. The domain contains 12 conserved cysteines that probably form six disulphide bridges. This domain is found associated with ig pfam00047 and fn3 pfam00041 domains, as well as in some lipases pfam00657.	GO:0006869|lipid transport;	GO:0016020|membrane;	GO:0008289|lipid binding;	.	.
AT4G18860	6	0.327281	0	0.0264929	12.3535	3.62685	0.0193039	0.0311607	up	yes	AT4G18860	protein_coding	chr4:10344687-10345588:+	gi|15234048|ref|NP_193621.1|	512	3e-65	uncharacterized protein [Arabidopsis thaliana]	gi|18415186|ref|NM_118002.1|	294	9e-152	Arabidopsis thaliana uncharacterized protein mRNA, complete cds	.	.	.	.	.	.	.	.	pfam05913	DUF871	Bacterial protein of unknown function (DUF871). This family consists of several conserved hypothetical proteins from bacteria and archaea. The function of this family is unknown.	.	.	.	.	.
AT4G30590	6	0.327281	0	0.0264929	12.3535	3.62685	0.0193039	0.0311607	up	yes	ENODL12	protein_coding	chr4:14935584-14936562:-	gi|15234789|ref|NP_194788.1|	822	7e-108	early nodulin-like protein 12 [Arabidopsis thaliana]	gi|30688733|ref|NM_119205.2|	803	0	Arabidopsis thaliana early nodulin-like protein 12 mRNA, complete cds	Q8LC95	144	1e-40	Early nodulin-like protein 3	.	.	.	.	pfam02298	Cu_bind_like	Plastocyanin-like domain. This family represents a domain found in flowering plants related to the copper binding protein plastocyanin. Some members of this family may not bind copper due to the lack of key residues.	.	GO:0031225|anchored component of membrane;GO:0046658|anchored component of plasma membrane;GO:0005886|plasma membrane;GO:0009506|plasmodesma;	GO:0009055|electron carrier activity;	.	.
AT4G32370	6	0.327281	0	0.0264929	12.3535	3.62685	0.0193039	0.0311607	up	yes	AT4G32370	protein_coding	chr4:15625558-15627517:+	gi|22329091|ref|NP_194963.2|	1818	0	pectin lyase-like superfamily protein [Arabidopsis thaliana]	gi|22329090|ref|NM_119389.2|	1029	0	Arabidopsis thaliana pectin lyase-like superfamily protein mRNA, complete cds	Q9LW07	243	1e-74	Probable polygalacturonase At3g15720	AGl3361	86.7	7e-18	COG5434	pfam00295	Glyco_hydro_28	Glycosyl hydrolases family 28. Glycosyl hydrolase family 28 includes polygalacturonase EC:3.2.1.15 as well as rhamnogalacturonase A(RGase A), EC:3.2.1.-. These enzymes is important in cell wall metabolizm.	GO:0005975|carbohydrate metabolic process;GO:0071555|cell wall organization;	GO:0031225|anchored component of membrane;GO:0046658|anchored component of plasma membrane;GO:0005576|extracellular region;GO:0009505|plant-type cell wall;	GO:0004650|polygalacturonase activity;	K01184	E3.2.1.15; polygalacturonase [EC:3.2.1.15]
AT5G27200	6	0.327281	0	0.0264929	12.3535	3.62685	0.0193039	0.0311607	up	yes	ACP5	protein_coding	chr5:9571185-9572213:+	gi|15240461|ref|NP_198072.1|	711	7e-93	acyl carrier protein 5 [Arabidopsis thaliana]	gi|18421089|ref|NM_122602.1|	420	0	Arabidopsis thaliana acyl carrier protein 5 mRNA, complete cds	O04652	278	4e-94	Acyl carrier protein 5, chloroplastic	asr3342	66.2	2e-13	COG0236	pfam00550	PP-binding	Phosphopantetheine attachment site. A 4'-phosphopantetheine prosthetic group is attached through a serine. This prosthetic group acts as a a 'swinging arm' for the attachment of activated fatty acid and amino-acid groups. This domain forms a four helix bundle. This family includes members not included in Prosite. The inclusion of these members is supported by sequence analysis and functional evid…	.	GO:0009507|chloroplast;	GO:0000036|ACP phosphopantetheine attachment site binding involved in fatty acid biosynthetic process;GO:0031177|phosphopantetheine binding;	.	.
AT5G52140	6	0.327281	0	0.0264929	12.3535	3.62685	0.0193039	0.0311607	up	yes	AT5G52140	protein_coding	chr5:21184522-21186872:-	gi|145359146|ref|NP_200027.2|	1432	0	RING/U-box domain-containing protein [Arabidopsis thaliana]	gi|145359145|ref|NM_124593.2|	887	0	Arabidopsis thaliana RING/U-box domain-containing protein mRNA, complete cds	Q8L649	95.1	2e-21	E3 ubiquitin ligase BIG BROTHER	.	.	.	.	pfam13639	zf-RING_2	Ring finger domain.	GO:0048437|floral organ development;GO:0046621|negative regulation of organ growth;GO:0043161|proteasome-mediated ubiquitin-dependent protein catabolic process;GO:0051865|protein autoubiquitination;GO:0016567|protein ubiquitination;	.	GO:0016874|ligase activity;GO:0031624|ubiquitin conjugating enzyme binding;GO:0061630|ubiquitin protein ligase activity;GO:0004842|ubiquitin-protein transferase activity;GO:0008270|zinc ion binding;	K19045	BB; E3 ubiquitin-protein ligase BIG BROTHER and related proteins [EC:2.3.2.27]
AT5G52155	6	0.327281	0	0.0264929	12.3535	3.62685	0.0193039	0.0311607	up	yes	AT5G52155	protein_coding	chr5:21192097-21194086:-	gi|727537541|ref|XP_010442738.1|	511	1e-61	PREDICTED: E3 ubiquitin ligase BIG BROTHER-like [Camelina sativa]	gi|727537540|ref|XM_010444436.1|	230	9e-116	PREDICTED: Camelina sativa E3 ubiquitin ligase BIG BROTHER-like (LOC104725725), mRNA	Q8L649	66.6	6e-12	E3 ubiquitin ligase BIG BROTHER	.	.	.	.	pfam13639	zf-RING_2	Ring finger domain.	GO:0048437|floral organ development;GO:0046621|negative regulation of organ growth;GO:0043161|proteasome-mediated ubiquitin-dependent protein catabolic process;GO:0051865|protein autoubiquitination;GO:0016567|protein ubiquitination;	.	GO:0016874|ligase activity;GO:0031624|ubiquitin conjugating enzyme binding;GO:0061630|ubiquitin protein ligase activity;GO:0004842|ubiquitin-protein transferase activity;GO:0008270|zinc ion binding;	K19045	BB; E3 ubiquitin-protein ligase BIG BROTHER and related proteins [EC:2.3.2.27]
AT5G62800	6	0.327281	0	0.0264929	12.3535	3.62685	0.0193039	0.0311607	up	yes	AT5G62800	protein_coding	chr5:25218634-25219967:+	gi|15241972|ref|NP_201086.1|	1816	0	E3 ubiquitin-protein ligase SINA-like 11 [Arabidopsis thaliana]	gi|18424633|ref|NM_125675.1|	1047	0	Arabidopsis thaliana E3 ubiquitin-protein ligase SINA-like 11 mRNA, complete cds	Q9FM14	635	0	E3 ubiquitin-protein ligase SINA-like 11	.	.	.	.	pfam03145	Sina	Seven in absentia protein family. The seven in absentia (sina) gene was first identified in Drosophila. The Drosophila Sina protein is essential for the determination of the R7 pathway in photoreceptor cell development: the loss of functional Sina results in the transformation of the R7 precursor cell to a non- neuronal cell type. The Sina protein contains an N-terminal RING finger domain pfam000…	GO:0007275|multicellular organismal development;GO:0043161|proteasome-mediated ubiquitin-dependent protein catabolic process;GO:0042787|protein ubiquitination involved in ubiquitin-dependent protein catabolic process;	GO:0005737|cytoplasm;GO:0005634|nucleus;	GO:0016874|ligase activity;GO:0061630|ubiquitin protein ligase activity;GO:0008270|zinc ion binding;	K04506	SIAH1; E3 ubiquitin-protein ligase SIAH1 [EC:2.3.2.27]
ATCG00065	6	0.327281	0	0.0264929	12.3535	3.62685	0.0193039	0.0311607	up	yes	RPS12A	protein_coding	chrPt:69611-69724:-	gi|288964185|gb|ADC79322.1|	194	6e-19	ribosomal protein S12, partial (chloroplast) [Arabidopsis suecica]	gi|984913959|gb|KT458455.1|	114	3e-52	Capsella bursa-pastoris voucher Ahrendsen_9 ribosomal protein S12 gene, complete cds; chloroplast	Q0G9J5	80.1	9e-20	30S ribosomal protein S12, chloroplastic	all4340	57.8	8e-12	COG0048	pfam00164	Ribosom_S12_S23	Ribosomal protein S12/S23. This protein is known as S12 in bacteria and archaea and S23 in eukaryotes.	GO:0006412|translation;	GO:0009507|chloroplast;GO:0015935|small ribosomal subunit;	GO:0019843|rRNA binding;GO:0003735|structural constituent of ribosome;	.	.
AT2G45760	310	16.9095	26	1.37763	12.2743	3.61757	2.39912e-63	1.30454e-61	up	yes	BAP2	protein_coding	chr2:18846944-18847835:-	gi|42569943|ref|NP_182100.2|	1100	2e-149	BON1-associated protein 2 [Arabidopsis thaliana]	gi|330250293|gb|CP002685.1|	892	0	Arabidopsis thaliana chromosome 2, complete sequence	Q58FX0	428	8e-151	BON1-associated protein 2	.	.	.	.	pfam00168	C2	C2 domain.	GO:0006952|defense response;	GO:0016020|membrane;	.	.	.
AT1G15150	71	3.87283	6	0.317915	12.1819	3.60667	9.63449e-16	1.0702e-14	up	yes	DTX10	protein_coding	chr1:5212475-5215042:+	gi|22329577|ref|NP_172967.2|	2267	0	MATE efflux family protein [Arabidopsis thaliana]	gi|22329576|ref|NM_101383.2|	1658	0	Arabidopsis thaliana MATE efflux family protein mRNA, complete cds	Q8VYL8	723	0	Protein DETOXIFICATION 10	SPAC11D3.06	168	1e-44	COG0534	pfam01554	MatE	MatE. The MatE domain	GO:0006855|drug transmembrane transport;	GO:0016021|integral component of membrane;	GO:0015297|antiporter activity;GO:0015238|drug transmembrane transporter activity;	K03327	TC.MATE, SLC47A, norM, mdtK, dinF; multidrug resistance protein, MATE family
AT1G49640	47	2.5637	4	0.211943	12.0962	3.59648	6.68537e-11	5.07293e-10	up	yes	CXE3	protein_coding	chr1:18375538-18376806:-	gi|15222791|ref|NP_175387.1|	1634	0	probable carboxylesterase 3 [Arabidopsis thaliana]	gi|332189094|gb|CP002684.1|	1269	0	Arabidopsis thaliana chromosome 1 sequence	Q9FX92	632	0	Probable carboxylesterase 3	RSc1772	82.8	1e-16	COG0657	pfam07859	Abhydrolase_3	alpha/beta hydrolase fold. This catalytic domain is found in a very wide range of enzymes.	GO:0008152|metabolic process;	.	GO:0052689|carboxylic ester hydrolase activity;	.	.
AT2G20825	46	2.50916	4	0.211943	11.8388	3.56545	1.22229e-10	8.9741e-10	up	yes	ULT2	protein_coding	chr2:8965556-8967243:-	gi|15226407|ref|NP_179677.1|	1210	6e-163	protein ULTRAPETALA 2 [Arabidopsis thaliana]	gi|28204793|gb|AY219049.1|	849	0	Arabidopsis thaliana hypothetical protein (At2g20825/F5H14.2) mRNA, complete cds	Q8S8I2	470	3e-164	Protein ULTRAPETALA 2	.	.	.	.	pfam00131	Metallothio	Metallothionein.	GO:0007275|multicellular organismal development;GO:0006355|regulation of transcription, DNA-templated;GO:0006351|transcription, DNA-templated;	GO:0005829|cytosol;GO:0005634|nucleus;	GO:0003677|DNA binding;	.	.
AT5G55590	23	1.25458	2	0.105972	11.8388	3.56545	5.33107e-06	2.18508e-05	up	yes	QRT1	protein_coding	chr5:22519654-22521858:+	gi|15240544|ref|NP_200370.1|	1960	0	pectinesterase QRT1 [Arabidopsis thaliana]	gi|145359287|ref|NM_124941.2|	1302	0	Arabidopsis thaliana pectinesterase QRT1 mRNA, complete cds	Q9FM79	655	0	Pectinesterase QRT1	CAC3373	145	2e-38	COG4677	pfam01095	Pectinesterase	Pectinesterase.	GO:0042545|cell wall modification;GO:0045490|pectin catabolic process;	GO:0005618|cell wall;GO:0005576|extracellular region;	GO:0045330|aspartyl esterase activity;GO:0030599|pectinesterase activity;	K01051	E3.1.1.11; pectinesterase [EC:3.1.1.11]
AT1G09510	44	2.40006	4	0.211943	11.3241	3.50132	4.0806e-10	2.82602e-09	up	yes	AT1G09510	protein_coding	chr1:3069357-3070910:+	gi|42561864|ref|NP_172422.2|	1672	0	alcohol dehydrogenase-like protein [Arabidopsis thaliana]	gi|145335327|ref|NM_100822.3|	1078	0	Arabidopsis thaliana alcohol dehydrogenase-like protein mRNA, complete cds	Q500U8	263	2e-83	Tetraketide alpha-pyrone reductase 1	SPAC513.07	147	1e-39	COG0451	pfam01370	Epimerase	NAD dependent epimerase/dehydratase family. This family of proteins utilize NAD as a cofactor. The proteins in this family use nucleotide-sugar substrates for a variety of chemical reactions.	GO:0009555|pollen development;GO:0010584|pollen exine formation;GO:0048316|seed development;GO:0080110|sporopollenin biosynthetic process;	GO:0005783|endoplasmic reticulum;GO:0005634|nucleus;	GO:0050662|coenzyme binding;GO:0016491|oxidoreductase activity;	.	.
AT5G12030	44	2.40006	4	0.211943	11.3241	3.50132	4.0806e-10	2.82602e-09	up	yes	HSP17.7	protein_coding	chr5:3883957-3884838:-	gi|15239849|ref|NP_196764.1|	748	6e-97	heat shock protein 17.6A [Arabidopsis thaliana]	gi|332002898|gb|CP002688.1|	882	0	Arabidopsis thaliana chromosome 5 sequence	O81822	292	3e-98	17.7 kDa class II heat shock protein	XF2234	70.5	5e-14	COG0071	pfam00011	HSP20	Hsp20/alpha crystallin family.	GO:0006972|hyperosmotic response;GO:0006457|protein folding;GO:0009408|response to heat;GO:0009644|response to high light intensity;GO:0042542|response to hydrogen peroxide;	GO:0005829|cytosol;	GO:0051082|unfolded protein binding;	K13993	HSP20; HSP20 family protein
AT3G05741	22	1.20003	2	0.105972	11.3241	3.50132	9.86724e-06	3.84202e-05	up	yes	AT3G05741	protein_coding	chr3:1701378-1702180:-	gi|79313133|ref|NP_001030646.1|	879	1e-116	plant invertase/pectin methylesterase inhibitor domain-containing protein [Arabidopsis thaliana]	gi|332640072|gb|CP002686.1|	803	0	Arabidopsis thaliana chromosome 3, complete sequence	P83326	70.9	1e-13	Pectinesterase inhibitor	.	.	.	.	pfam04043	PMEI	Plant invertase/pectin methylesterase inhibitor. This domain inhibits pectin methylesterases (PMEs) and invertases through formation of a non-covalent 1:1 complex. It has been implicated in the regulation of fruit development, carbohydrate metabolizm and cell wall extension. It may also be involved in inhibiting microbial pathogen PMEs. It has been observed that it is often expressed as a large i…	.	GO:0005737|cytoplasm;	GO:0004857|enzyme inhibitor activity;	.	.
AT1G57780	11	0.600015	1	0.0529859	11.3241	3.50132	0.0017753	0.0041694	up	yes	HIPP17	protein_coding	chr1:21403000-21404338:+	gi|15223663|ref|NP_176089.1|	1159	2e-157	heavy-metal-associated domain-containing protein [Arabidopsis thaliana]	gi|18406071|ref|NM_104573.1|	795	0	Arabidopsis thaliana heavy-metal-associated domain-containing protein mRNA, complete cds	Q9FVS0	451	8e-159	Heavy metal-associated isoprenylated plant protein 17	.	.	.	.	pfam00403	HMA	Heavy-metal-associated domain.	GO:0046916|cellular transition metal ion homeostasis;GO:0030001|metal ion transport;	GO:0005737|cytoplasm;	GO:0046914|transition metal ion binding;	.	.
AT2G20605	11	0.600015	1	0.0529859	11.3241	3.50132	0.0017753	0.0041694	up	yes	AT2G20605	protein_coding	chr2:8876436-8876912:+	gi|145329196|ref|NP_001077927.1|	253	3e-26	plant thionin family protein [Arabidopsis thaliana]	gi|330250293|gb|CP002685.1|	248	4e-126	Arabidopsis thaliana chromosome 2, complete sequence	.	.	.	.	.	.	.	.	pfam09253	Ole-e-6	Pollen allergen ole e 6. Members of this family consist of two nearly antiparallel alpha-helices, that are connected by a short loop and followed by a long, unstructured C-terminal tail. They are highly allergenic, primarily mediating olive allergy.	.	.	.	.	.
AT3G21860	11	0.600015	1	0.0529859	11.3241	3.50132	0.0017753	0.0041694	up	yes	ASK10	protein_coding	chr3:7699723-7700446:-	gi|18403174|ref|NP_566695.1|	815	5e-108	SKP1-like protein 10 [Arabidopsis thaliana]	gi|332640072|gb|CP002686.1|	724	0	Arabidopsis thaliana chromosome 3, complete sequence	Q9LSX8	318	2e-109	SKP1-like protein 10	SPBC409.05	121	9e-33	COG5201	pfam01466	Skp1	Skp1 family, dimerization domain.	GO:0016567|protein ubiquitination;GO:0006511|ubiquitin-dependent protein catabolic process;	GO:0005634|nucleus;GO:0019005|SCF ubiquitin ligase complex;	.	K03094	SKP1, CBF3D; S-phase kinase-associated protein 1
AT3G27710	11	0.600015	1	0.0529859	11.3241	3.50132	0.0017753	0.0041694	up	yes	ARI3	protein_coding	chr3:10269206-10271065:+	gi|15232251|ref|NP_189408.1|	2689	0	putative E3 ubiquitin-protein ligase ARI3 [Arabidopsis thaliana]	gi|332640072|gb|CP002686.1|	1860	0	Arabidopsis thaliana chromosome 3, complete sequence	Q9LVX0	1040	0	Probable E3 ubiquitin-protein ligase ARI3	.	.	.	.	pfam01485	IBR	IBR domain. The IBR (In Between Ring fingers) domain is often found to occur between pairs of ring fingers (pfam00097). This domain has also been called the C6HC domain and DRIL (for double RING finger linked) domain. Proteins that contain two Ring fingers and an IBR domain (these proteins are also termed RBR family proteins) are thought to exist in all eukaryotic organisms. RBR family members pl…	GO:0032436|positive regulation of proteasomal ubiquitin-dependent protein catabolic process;GO:0000209|protein polyubiquitination;GO:0042787|protein ubiquitination involved in ubiquitin-dependent protein catabolic process;	GO:0005737|cytoplasm;GO:0000151|ubiquitin ligase complex;	GO:0016874|ligase activity;GO:0031624|ubiquitin conjugating enzyme binding;GO:0061630|ubiquitin protein ligase activity;GO:0008270|zinc ion binding;	K11968	ARIH1; ariadne-1 [EC:2.3.2.27]
AT2G42090	32	1.7455	3	0.158958	10.9809	3.45693	1.13385e-07	5.86815e-07	up	yes	ACT9	protein_coding	chr2:17556744-17558369:+	gi|15227502|ref|NP_181739.1|	1788	0	actin 9 [Arabidopsis thaliana]	gi|18405882|ref|NM_129772.1|	1101	0	Arabidopsis thaliana actin 9 mRNA, complete cds	P93738	693	0	Putative actin-9	SPBC32H8.12c	492	1e-172	COG5277	pfam00022	Actin	Actin.	.	GO:0005737|cytoplasm;GO:0005856|cytoskeleton;	GO:0005524|ATP binding;	K10355	ACTF; actin, other eukaryote
AT3G21620	21	1.14548	2	0.105972	10.8093	3.43421	1.82567e-05	6.77396e-05	up	yes	AT3G21620	protein_coding	chr3:7610958-7614493:-	gi|15233100|ref|NP_188799.1|	3819	0	early-responsive to dehydration stress-related protein [Arabidopsis thaliana]	gi|145338802|ref|NM_113057.2|	2544	0	Arabidopsis thaliana early-responsive to dehydration stress-related protein mRNA, complete cds	Q9LVE4	1476	0	CSC1-like protein At3g21620	SPAC2G11.09	152	5e-37	COG5594	pfam02714	DUF221	Domain of unknown function DUF221. This family consists of hypothetical transmembrane proteins none of which have any function, the aligned region is at 538 residues at maximum length.	GO:0006811|ion transport;	GO:0016021|integral component of membrane;GO:0005886|plasma membrane;	.	.	.
AT5G07230	21	1.14548	2	0.105972	10.8093	3.43421	1.82567e-05	6.77396e-05	up	yes	A9	protein_coding	chr5:2270948-2271610:+	gi|15240728|ref|NP_196340.1|	446	6e-54	Tapetum-specific protein A9 [Arabidopsis thaliana]	gi|145357736|ref|NM_120805.3|	526	0	Arabidopsis thaliana Tapetum-specific protein A9 mRNA, complete cds	Q00762	176	3e-55	Tapetum-specific protein A9	.	.	.	.	pfam00234	Tryp_alpha_amyl	Protease inhibitor/seed storage/LTP family. This family is composed of trypsin-alpha amylase inhibitors, seed storage proteins and lipid transfer proteins from plants.	.	GO:0005576|extracellular region;	.	.	.
AT1G62940	31	1.69095	3	0.158958	10.6378	3.41112	2.07823e-07	1.04983e-06	up	yes	4CLL1	protein_coding	chr1:23310532-23312795:+	gi|15221636|ref|NP_176482.1|	2650	0	acyl-CoA synthetase 5 [Arabidopsis thaliana]	gi|145336963|ref|NM_104972.2|	1648	0	Arabidopsis thaliana acyl-CoA synthetase 5 mRNA, complete cds	Q9LQ12	1028	0	4-coumarate--CoA ligase-like 1	MTH657	207	3e-58	COG0318	pfam00501	AMP-binding	AMP-binding enzyme.	GO:0046949|fatty-acyl-CoA biosynthetic process;GO:0080110|sporopollenin biosynthetic process;	GO:0005737|cytoplasm;GO:0005783|endoplasmic reticulum;	GO:0005524|ATP binding;GO:0004467|long-chain fatty acid-CoA ligase activity;GO:0031956|medium-chain fatty acid-CoA ligase activity;	K01904	4CL; 4-coumarate--CoA ligase [EC:6.2.1.12]
AT3G49300	31	1.69095	3	0.158958	10.6378	3.41112	2.07823e-07	1.04983e-06	up	yes	AT3G49300	protein_coding	chr3:18276770-18277605:-	gi|18408819|ref|NP_566918.1|	362	9e-42	proline-rich family protein [Arabidopsis thaliana]	gi|145339277|ref|NM_114789.2|	474	0	Arabidopsis thaliana proline-rich family protein mRNA, complete cds	.	.	.	.	.	.	.	.	pfam10536	PMD	Plant mobile domain. This domain was identified by Babu and colleagues in a variety of transposases.	.	.	.	.	.
AT1G13310	41	2.23642	4	0.211943	10.552	3.39944	2.47918e-09	1.56944e-08	up	yes	AT1G13310	protein_coding	chr1:4561028-4563160:-	gi|186478438|ref|NP_563927.3|	1811	0	Endosomal targeting BRO1-like domain-containing protein [Arabidopsis thaliana]	gi|186478437|ref|NM_101202.4|	1406	0	Arabidopsis thaliana Endosomal targeting BRO1-like domain-containing protein mRNA, complete cds	.	.	.	.	.	.	.	.	pfam03097	BRO1	BRO1-like domain. This domain is found in a number proteins including Rhophilin and BRO1. It is known to have a role in endosomal targeting. ESCRT-III subunit Snf7 binds to a conserved hydrophobic patch in the BRO1 domain that is required for protein complex formation and for the protein-sorting function of BRO1.	.	.	.	.	.
AT3G48231	140	7.63656	14	0.741802	10.2946	3.36382	5.29231e-28	1.0477e-26	up	yes	LCR48	protein_coding	chr3:17858234-17858874:-	gi|79314608|ref|NP_001030830.1|	420	1e-50	defensin-like cystein-rich protein [Arabidopsis thaliana]	gi|124482251|gb|EF182814.1|	415	0	Arabidopsis thaliana clone asmbl_10334 defensin-like mRNA sequence	P82763	166	5e-52	Defensin-like protein 51	.	.	.	.	pfam04695	Pex14_N	Peroxisomal membrane anchor protein (Pex14p) conserved region. Family of peroxisomal membrane anchor proteins which bind the PTS1 (peroxisomal targeting signal) receptor and are required for the import of PTS1-containing proteins into peroxisomes. Loss of functional Pex14p results in defects in both the PTS1 and PTS2-dependent import pathways. Deletion analysis of this conserved region implicates…	GO:0050832|defense response to fungus;GO:0031640|killing of cells of other organism;	GO:0005576|extracellular region;	.	.	.
AT2G25700	20	1.09094	2	0.105972	10.2946	3.36382	3.3761e-05	0.000119024	up	yes	ASK3	protein_coding	chr2:10948747-10949626:-	gi|18400912|ref|NP_565604.1|	827	1e-109	putative E3 ubiquitin ligase ASK3 [Arabidopsis thaliana]	gi|30682861|ref|NM_128129.2|	734	0	Arabidopsis thaliana putative E3 ubiquitin ligase ASK3 mRNA, complete cds	Q9SL93	323	7e-111	SKP1-like protein 3	SPBC409.05	128	2e-35	COG5201	pfam01466	Skp1	Skp1 family, dimerization domain.	GO:0016567|protein ubiquitination;GO:0006511|ubiquitin-dependent protein catabolic process;	GO:0005634|nucleus;	.	K03094	SKP1, CBF3D; S-phase kinase-associated protein 1
AT1G32850	10	0.545469	1	0.0529859	10.2946	3.36382	0.00336774	0.00724749	up	yes	UBP11	protein_coding	chr1:11902629-11907049:+	gi|42562472|ref|NP_174562.2|	4764	0	putative ubiquitin carboxyl-terminal hydrolase 11 [Arabidopsis thaliana]	gi|42562471|ref|NM_103019.2|	2679	0	Arabidopsis thaliana putative ubiquitin carboxyl-terminal hydrolase 11 mRNA, complete cds	Q9MAQ3	1839	0	Putative ubiquitin carboxyl-terminal hydrolase 11	SPCC16A11.12c	309	1e-89	COG5560	pfam00443	UCH	Ubiquitin carboxyl-terminal hydrolase.	GO:0016579|protein deubiquitination;GO:0006511|ubiquitin-dependent protein catabolic process;	.	GO:0004843|ubiquitin-specific protease activity;	K11835	USP4_11_15, UBP12; ubiquitin carboxyl-terminal hydrolase 4/11/15 [EC:3.4.19.12]
AT1G51000	10	0.545469	1	0.0529859	10.2946	3.36382	0.00336774	0.00724749	up	yes	AT1G51000	protein_coding	chr1:18909913-18910169:+	gi|12321790|gb|AAG50932.1|AC079284_7	273	1e-29	hypothetical protein [Arabidopsis thaliana]	gi|332189094|gb|CP002684.1|	257	3e-131	Arabidopsis thaliana chromosome 1 sequence	.	.	.	.	.	.	.	.	pfam02179	BAG	BAG domain. Domain present in Hsp70 regulators.	.	.	.	.	.
AT1G63210	10	0.545469	1	0.0529859	10.2946	3.36382	0.00336774	0.00724749	up	yes	AT1G63210	protein_coding	chr1:23443688-23447354:+	gi|15221717|ref|NP_176510.1|	6097	0	transcription elongation factor SPT6 [Arabidopsis thaliana]	gi|18407763|ref|NM_105000.1|	3594	0	Arabidopsis thaliana transcription elongation factor SPT6 mRNA, complete cds	Q9CAM1	2351	0	Transcription elongation factor SPT6-like	SPAC1F7.01c	353	2e-101	COG2183	pfam14633	SH2_2	SH2 domain.	GO:0009793|embryo development ending in seed dormancy;GO:0032784|regulation of DNA-templated transcription, elongation;GO:0006357|regulation of transcription from RNA polymerase II promoter;GO:0006351|transcription, DNA-templated;	GO:0005634|nucleus;	GO:0003677|DNA binding;	K11292	SUPT6H, SPT6; transcription elongation factor SPT6
AT1G80340	10	0.545469	1	0.0529859	10.2946	3.36382	0.00336774	0.00724749	up	yes	GA3OX2	protein_coding	chr1:30200466-30202349:-	gi|15220117|ref|NP_178150.1|	1854	0	gibberellin 3-beta-dioxygenase 2 [Arabidopsis thaliana]	gi|18412804|ref|NM_106683.1|	1083	0	Arabidopsis thaliana gibberellin 3-beta-dioxygenase 2 mRNA, complete cds	Q9ZT84	718	0	Gibberellin 3-beta-dioxygenase 2	PA0147	108	1e-25	COG3491	pfam03171	2OG-FeII_Oxy	2OG-Fe(II) oxygenase superfamily. This family contains members of the 2-oxoglutarate (2OG) and Fe(II)-dependent oxygenase superfamily. This family includes the C-terminal of prolyl 4-hydroxylase alpha subunit. The holoenzyme has the activity EC:1.14.11.2 catalyzing the reaction: Procollagen L-proline + 2-oxoglutarate + O2 <=> procollagen trans- 4-hydroxy-L-proline + succinate + CO2. The full enzy…	GO:0009740|gibberellic acid mediated signaling pathway;GO:0009686|gibberellin biosynthetic process;GO:0010114|response to red light;GO:0009639|response to red or far red light;	.	GO:0016707|gibberellin 3-beta-dioxygenase activity;GO:0046872|metal ion binding;	K04124	E1.14.11.15; gibberellin 3-beta-dioxygenase [EC:1.14.11.15]
AT3G05720	10	0.545469	1	0.0529859	10.2946	3.36382	0.00336774	0.00724749	up	yes	IMPA7	protein_coding	chr3:1687583-1691821:-	gi|15230038|ref|NP_187223.1|	2653	0	importin alpha isoform 7 [Arabidopsis thaliana]	gi|18397340|ref|NM_111446.1|	1587	0	Arabidopsis thaliana importin alpha isoform 7 mRNA, complete cds	Q9M9X7	1026	0	Importin subunit alpha-7	YNL189w	392	8e-128	COG5064	pfam00514	Arm	Armadillo/beta-catenin-like repeat. Approx. 40 amino acid repeat. Tandem repeats form super-helix of helices that is proposed to mediate interaction of beta-catenin with its ligands. CAUTION: This family does not contain all known armadillo repeats.	GO:0006607|NLS-bearing protein import into nucleus;	GO:0005829|cytosol;GO:0005643|nuclear pore;GO:0005654|nucleoplasm;	GO:0008139|nuclear localization sequence binding;GO:0008565|protein transporter activity;	.	.
AT3G09280	10	0.545469	1	0.0529859	10.2946	3.36382	0.00336774	0.00724749	up	yes	AT3G09280	protein_coding	chr3:2850735-2851272:-	gi|15232630|ref|NP_187539.1|	431	2e-51	uncharacterized protein [Arabidopsis thaliana]	gi|332640072|gb|CP002686.1|	538	0	Arabidopsis thaliana chromosome 3, complete sequence	.	.	.	.	.	.	.	.	pfam14296	O-ag_pol_Wzy	O-antigen polysaccharide polymerase Wzy. This family includes O-antigen polysaccharide polymerases. These enzymes link O-units via a glycosidic linkage to form a long O-antigen. These enzymes vary in specificity and sequence.	.	.	.	.	.
AT3G18180	10	0.545469	1	0.0529859	10.2946	3.36382	0.00336774	0.00724749	up	yes	AT3G18180	protein_coding	chr3:6230270-6231878:+	gi|15229594|ref|NP_188446.1|	2370	0	glycosyltransferase family 61 protein [Arabidopsis thaliana]	gi|18401798|ref|NM_112701.1|	1413	0	Arabidopsis thaliana glycosyltransferase family 61 protein mRNA, complete cds	.	.	.	.	.	.	.	.	pfam04577	DUF563	Protein of unknown function (DUF563). Family of uncharacterized proteins.	.	.	.	.	.
AT3G27510	10	0.545469	1	0.0529859	10.2946	3.36382	0.00336774	0.00724749	up	yes	AT3G27510	protein_coding	chr3:10188134-10190348:-	gi|79421774|ref|NP_189388.2|	2296	0	cysteine/Histidine-rich C1 domain family protein [Arabidopsis thaliana]	gi|332640072|gb|CP002686.1|	2211	0	Arabidopsis thaliana chromosome 3, complete sequence	.	.	.	.	.	.	.	.	pfam03107	C1_2	C1 domain. This short domain is rich in cysteines and histidines. The pattern of conservation is similar to that found in pfam00130, therefore we have termed this domain DC1 for divergent C1 domain. This domain probably also binds to two zinc ions. The function of proteins with this domain is uncertain, however this domain may bind to molecules such as diacylglycerol (A Bateman pers. obs.). This …	.	.	.	.	.
AT4G35295	10	0.545469	1	0.0529859	10.2946	3.36382	0.00336774	0.00724749	up	yes	AT4G35295	protein_coding	chr4:16795333-16796223:+	gi|22329176|ref|NP_680765.1|	584	9e-76	putative homoserine kinase [Arabidopsis thaliana]	gi|22329175|ref|NM_148399.1|	336	5e-175	Arabidopsis thaliana putative homoserine kinase mRNA, complete cds	Q8L7R2	79.3	4e-17	Homoserine kinase	.	.	.	.	pfam01600	Corona_S1	Coronavirus S1 glycoprotein. The coronavirus spike glycoprotein forms the characteristic 'corona' after which the group is named. The Spike glycoprotein is translated as a large polypeptide that is subsequently cleaved to S1 and S2 pfam01601.	GO:0006952|defense response;GO:0009086|methionine biosynthetic process;GO:0009617|response to bacterium;GO:0009620|response to fungus;GO:0009088|threonine biosynthetic process;	GO:0009507|chloroplast;GO:0009570|chloroplast stroma;	GO:0005524|ATP binding;GO:0004413|homoserine kinase activity;	K00872	thrB1; homoserine kinase [EC:2.7.1.39]
AT5G19172	10	0.545469	1	0.0529859	10.2946	3.36382	0.00336774	0.00724749	up	yes	AT5G19172	protein_coding	chr5:6448070-6448732:-	gi|79328103|ref|NP_001031901.1|	446	7e-55	defensin-like protein 49 [Arabidopsis thaliana]	gi|145323619|ref|NM_001036824.2|	350	0	Arabidopsis thaliana defensin-like protein 49 mRNA, complete cds	Q2V366	176	4e-56	Defensin-like protein 49	.	.	.	.	pfam01529	zf-DHHC	DHHC palmitoyltransferase. This family includes the well known DHHC zinc binding domain as well as three of the four conserved transmembrane regions found in this family of palmitoyltransferase enzymes.	GO:0050832|defense response to fungus;GO:0031640|killing of cells of other organism;	GO:0005576|extracellular region;	.	.	.
AT5G36970	10	0.545469	1	0.0529859	10.2946	3.36382	0.00336774	0.00724749	up	yes	NHL25	protein_coding	chr5:14604199-14605310:-	gi|15239459|ref|NP_198513.1|	1196	1e-162	NDR1/HIN1-like 25 [Arabidopsis thaliana]	gi|18421594|ref|NM_123055.1|	747	0	Arabidopsis thaliana NDR1/HIN1-like 25 mRNA, complete cds	Q9SJ52	64.3	1e-10	Protein YLS9	.	.	.	.	pfam06219	DUF1005	Protein of unknown function (DUF1005). Family of plant proteins with undetermined function.	GO:0051607|defense response to virus;GO:0010150|leaf senescence;GO:0051707|response to other organism;	GO:0046658|anchored component of plasma membrane;GO:0009507|chloroplast;GO:0009506|plasmodesma;	GO:0004871|signal transducer activity;	.	.
AT5G55410	10	0.545469	1	0.0529859	10.2946	3.36382	0.00336774	0.00724749	up	yes	AT5G55410	protein_coding	chr5:22460550-22461385:+	gi|79330866|ref|NP_001032078.1|	482	2e-58	bifunctional inhibitor/lipid-transfer protein/seed storage 2S albumin-like protein [Arabidopsis thaliana]	gi|332002898|gb|CP002688.1|	701	0	Arabidopsis thaliana chromosome 5 sequence	.	.	.	.	.	.	.	.	pfam14368	LTP_2	Probable lipid transfer. The members of this family are probably involved in lipid transfer. The family has several highly conserved cysteines, paired in various ways.	.	.	.	.	.
AT5G60630	10	0.545469	1	0.0529859	10.2946	3.36382	0.00336774	0.00724749	up	yes	AT5G60630	protein_coding	chr5:24369650-24370404:-	gi|15239389|ref|NP_200871.1|	565	3e-70	uncharacterized protein [Arabidopsis thaliana]	gi|332002898|gb|CP002688.1|	755	0	Arabidopsis thaliana chromosome 5 sequence	.	.	.	.	.	.	.	.	pfam00362	Integrin_beta	Integrin, beta chain. Integrins have been found in animals and their homologues have also been found in cyanobacteria, probably due to horizontal gene transfer. The sequences repeats have been trimmed due to an overlap with EGF.	.	.	.	.	.
AT1G65610	97	5.29104	10	0.529859	9.98577	3.31987	1.07284e-19	1.5198e-18	up	yes	KOR2	protein_coding	chr1:24391672-24395503:-	gi|15218745|ref|NP_176738.1|	3002	0	glycosyl hydrolase 9A2 [Arabidopsis thaliana]	gi|110738677|dbj|AK229402.1|	2119	0	Arabidopsis thaliana mRNA for hypothetical protein, complete cds, clone: RAFL16-65-K04	O04478	1160	0	Endoglucanase 7	.	.	.	.	pfam00759	Glyco_hydro_9	Glycosyl hydrolase family 9.	GO:0071555|cell wall organization;GO:0030245|cellulose catabolic process;	GO:0016021|integral component of membrane;	GO:0008810|cellulase activity;	.	.
AT5G26250	29	1.58186	3	0.158958	9.95145	3.31491	6.96568e-07	3.26817e-06	up	yes	STP8	protein_coding	chr5:9196758-9198801:+	gi|15240279|ref|NP_197997.1|	2502	0	sugar transport protein 8 [Arabidopsis thaliana]	gi|145358455|ref|NM_122526.2|	1644	0	Arabidopsis thaliana sugar transport protein 8 mRNA, complete cds	Q9SBA7	946	0	Sugar transport protein 8	.	.	.	.	pfam00083	Sugar_tr	Sugar (and other) transporter.	GO:0046323|glucose import;GO:0035428|hexose transmembrane transport;	GO:0005887|integral component of plasma membrane;	GO:0005355|glucose transmembrane transporter activity;GO:0005351|sugar:proton symporter activity;	.	.
AT2G14365	48	2.61825	5	0.264929	9.88282	3.30492	1.81784e-10	1.31451e-09	up	yes	LCR84	protein_coding	chr2:6088292-6088813:+	gi|79322334|ref|NP_001031355.1|	391	9e-47	low-molecular-weight cysteine-rich 84 [Arabidopsis thaliana]	gi|145323076|ref|NM_001036278.2|	336	5e-175	Arabidopsis thaliana low-molecular-weight cysteine-rich 84 mRNA, complete cds	P82793	155	5e-48	Defensin-like protein 71	.	.	.	.	pfam00537	Toxin_3	Scorpion toxin-like domain. This family contains both neurotoxins and plant defensins. The mustard trypsin inhibitor, MTI-2, is plant defensin. It is a potent inhibitor of trypsin with no activity towards chymotrypsin. MTI-2 is toxic for Lepidopteran insects, but has low activity against aphids. Brazzein is plant defensin-like protein. It is pH-stable, heat-stable and intensely sweet protein. The…	GO:0050832|defense response to fungus;GO:0031640|killing of cells of other organism;	GO:0005576|extracellular region;	.	.	.
AT5G57920	48	2.61825	5	0.264929	9.88282	3.30492	1.81784e-10	1.31451e-09	up	yes	ENODL10	protein_coding	chr5:23453056-23454397:+	gi|9758361|dbj|BAB08862.1|	879	1e-115	phytocyanin/early nodulin-like protein [Arabidopsis thaliana]	gi|30696965|ref|NM_125177.2|	725	0	Arabidopsis thaliana early nodulin-like protein 10 mRNA, complete cds	Q9SK27	133	1e-35	Early nodulin-like protein 1	.	.	.	.	pfam02298	Cu_bind_like	Plastocyanin-like domain. This family represents a domain found in flowering plants related to the copper binding protein plastocyanin. Some members of this family may not bind copper due to the lack of key residues.	.	GO:0031225|anchored component of membrane;GO:0046658|anchored component of plasma membrane;GO:0005886|plasma membrane;GO:0009506|plasmodesma;	GO:0009055|electron carrier activity;	.	.
AT2G33350	19	1.03639	2	0.105972	9.77987	3.28982	6.23853e-05	0.000207986	up	yes	AT2G33350	protein_coding	chr2:14133810-14137175:+	gi|79567612|ref|NP_180893.2|	1774	0	CCT motif-containing protein [Arabidopsis thaliana]	gi|145360570|ref|NM_128895.3|	1738	0	Arabidopsis thaliana CCT motif-containing protein mRNA, complete cds	O50055	65.5	4e-10	Zinc finger protein CONSTANS-LIKE 1	.	.	.	.	pfam06203	CCT	CCT motif. This short motif is found in a number of plant proteins. It is rich in basic amino acids and has been called a CCT motif after Co, Col and Toc1. The CCT motif is about 45 amino acids long and contains a putative nuclear localisation signal within the second half of the CCT motif. Toc1 mutants have been identified in this region.	GO:0009909|regulation of flower development;GO:0009416|response to light stimulus;GO:0006351|transcription, DNA-templated;	GO:0005634|nucleus;	GO:0003677|DNA binding;GO:0003700|transcription factor activity, sequence-specific DNA binding;GO:0008270|zinc ion binding;	.	.
AT3G47190	19	1.03639	2	0.105972	9.77987	3.28982	6.23853e-05	0.000207986	up	yes	AT3G47190	protein_coding	chr3:17374379-17376054:-	gi|42565680|ref|NP_190303.2|	1698	0	oxidoreductase, 2OG-Fe(II) oxygenase family protein [Arabidopsis thaliana]	gi|42565679|ref|NM_114586.2|	1152	0	Arabidopsis thaliana oxidoreductase, 2OG-Fe(II) oxygenase family protein mRNA, complete cds	Q9C6I4	135	1e-34	Gibberellin 2-beta-dioxygenase 7	PA0147	88.6	5e-19	COG3491	pfam03171	2OG-FeII_Oxy	2OG-Fe(II) oxygenase superfamily. This family contains members of the 2-oxoglutarate (2OG) and Fe(II)-dependent oxygenase superfamily. This family includes the C-terminal of prolyl 4-hydroxylase alpha subunit. The holoenzyme has the activity EC:1.14.11.2 catalyzing the reaction: Procollagen L-proline + 2-oxoglutarate + O2 <=> procollagen trans- 4-hydroxy-L-proline + succinate + CO2. The full enzy…	GO:0009686|gibberellin biosynthetic process;GO:0009685|gibberellin metabolic process;GO:0009651|response to salt stress;	.	GO:0052635|C-20 gibberellin 2-beta-dioxygenase activity;GO:0046872|metal ion binding;	K04125	E1.14.11.13; gibberellin 2-oxidase [EC:1.14.11.13]
AT4G15755	19	1.03639	2	0.105972	9.77987	3.28982	6.23853e-05	0.000207986	up	yes	AT4G15755	protein_coding	chr4:8970654-8971523:-	gi|22328677|ref|NP_680701.1|	1194	1e-162	calcium-dependent lipid-binding domain-containing protein [Arabidopsis thaliana]	gi|332656411|gb|CP002687.1|	870	0	Arabidopsis thaliana chromosome 4 sequence	O04133	104	1e-24	Protein SRC2	.	.	.	.	pfam00168	C2	C2 domain.	.	GO:0005789|endoplasmic reticulum membrane;GO:0016021|integral component of membrane;GO:0005886|plasma membrane;GO:0032586|protein storage vacuole membrane;	.	.	.
AT2G04450	815	44.4557	88	4.66276	9.53421	3.25311	4.23119e-150	6.50458e-148	up	yes	NUDT6	protein_coding	chr2:1543320-1545535:+	gi|15228147|ref|NP_178526.1|	1513	0	nudix hydrolase 6 [Arabidopsis thaliana]	gi|145359901|ref|NM_126478.3|	1311	0	Arabidopsis thaliana nudix hydrolase 6 mRNA, complete cds	Q9SJC4	587	0	Nudix hydrolase 6	.	.	.	.	pfam00293	NUDIX	NUDIX domain.	GO:0080151|positive regulation of salicylic acid mediated signaling pathway;GO:0051707|response to other organism;	.	GO:0047631|ADP-ribose diphosphatase activity;GO:0046872|metal ion binding;GO:0051287|NAD binding;GO:0000210|NAD+ diphosphatase activity;GO:0035529|NADH pyrophosphatase activity;	.	.
AT1G15520	2498	136.258	272	14.4122	9.45438	3.24098	0	0	up	yes	ABCG40	protein_coding	chr1:5331858-5338326:-	gi|15218218|ref|NP_173005.1|	7384	0	ABC transporter G family member 40 [Arabidopsis thaliana]	gi|186478522|ref|NM_101421.3|	4558	0	Arabidopsis thaliana ABC transporter G family member 40 mRNA, complete cds	Q9M9E1	2848	0	ABC transporter G family member 40	.	.	.	.	pfam01061	ABC2_membrane	ABC-2 type transporter.	GO:0080168|abscisic acid transport;GO:0002229|defense response to oomycetes;GO:0006855|drug transmembrane transport;GO:0015692|lead ion transport;GO:0009723|response to ethylene;GO:0009753|response to jasmonic acid;GO:0010193|response to ozone;GO:0009751|response to salicylic acid;GO:0046865|terpenoid transport;	GO:0016021|integral component of membrane;GO:0005886|plasma membrane;	GO:0005524|ATP binding;GO:0042626|ATPase activity, coupled to transmembrane movement of substances;	.	.
AT3G03260	27	1.47276	3	0.158958	9.26514	3.21181	2.32552e-06	1.00968e-05	up	yes	HDG8	protein_coding	chr3:755159-759282:-	gi|30678803|ref|NP_186976.2|	3795	0	homeobox-leucine zipper protein HDG8 [Arabidopsis thaliana]	gi|30678802|ref|NM_111196.2|	2345	0	Arabidopsis thaliana homeobox-leucine zipper protein HDG8 mRNA, complete cds	Q9M9P4	1134	0	Homeobox-leucine zipper protein HDG8	.	.	.	.	pfam01852	START	START domain.	GO:0006351|transcription, DNA-templated;	GO:0005634|nucleus;	GO:0003677|DNA binding;GO:0008289|lipid binding;GO:0003700|transcription factor activity, sequence-specific DNA binding;	K09338	HD-ZIP; homeobox-leucine zipper protein
AT5G13600	18	0.981843	2	0.105972	9.26514	3.21181	0.000115164	0.000364329	up	yes	AT5G13600	protein_coding	chr5:4380432-4382497:+	gi|15240666|ref|NP_196864.1|	3186	0	phototropic-responsive NPH3 family protein [Arabidopsis thaliana]	gi|18417129|ref|NM_121363.1|	1776	0	Arabidopsis thaliana phototropic-responsive NPH3 family protein mRNA, complete cds	Q9FNB3	1231	0	Putative BTB/POZ domain-containing protein At5g13600	.	.	.	.	pfam03000	NPH3	NPH3 family. Phototropism of Arabidopsis thaliana seedlings in response to a blue light source is initiated by nonphototropic hypocotyl 1 (NPH1), a light-activated serine-threonine protein kinase. Mutations in NPH3 disrupt early signaling occurring downstream of the NPH1 photoreceptor. The NPH3 gene encodes a NPH1-interacting protein. NPH3 is a member of a large protein family, apparently specifi…	GO:0016567|protein ubiquitination;	GO:0016020|membrane;	.	.	.
AT1G28630	9	0.490922	1	0.0529859	9.26514	3.21181	0.00639627	0.0124768	up	yes	AT1G28630	protein_coding	chr1:10058456-10063460:-	gi|186478967|ref|NP_001077621.2|	2808	0	uncharacterized protein [Arabidopsis thaliana]	gi|186478966|ref|NM_001084152.2|	1925	0	Arabidopsis thaliana uncharacterized protein mRNA, complete cds	.	.	.	.	.	.	.	.	pfam09770	PAT1	Topoisomerase II-associated protein PAT1. Members of this family are necessary for accurate chromosome transmission during cell division.	.	.	.	.	.
AT1G78220	9	0.490922	1	0.0529859	9.26514	3.21181	0.00639627	0.0124768	up	yes	GF14	protein_coding	chr1:29425721-29427181:-	gi|18411867|ref|NP_565174.1|	1289	2e-178	general regulatory factor 13 [Arabidopsis thaliana]	gi|18411866|ref|NM_106472.1|	738	0	Arabidopsis thaliana general regulatory factor 13 mRNA, complete cds	P48347	269	2e-88	14-3-3-like protein GF14 epsilon	SPAC8E11.02c	232	3e-74	COG5040	pfam00244	2014-03-03	14-3-3 protein.	GO:0009742|brassinosteroid mediated signaling pathway;GO:0009737|response to abscisic acid;	GO:0005829|cytosol;GO:0005739|mitochondrion;GO:0005886|plasma membrane;GO:0009506|plasmodesma;	GO:0005524|ATP binding;	K06630	YWHAE; 14-3-3 protein epsilon
AT3G04660	9	0.490922	1	0.0529859	9.26514	3.21181	0.00639627	0.0124768	up	yes	AT3G04660	protein_coding	chr3:1264724-1265966:+	gi|15229326|ref|NP_187117.1|	2011	0	F-box and associated interaction domains-containing protein [Arabidopsis thaliana]	gi|332640072|gb|CP002686.1|	1243	0	Arabidopsis thaliana chromosome 3, complete sequence	Q9SR08	779	0	F-box/kelch-repeat protein At3g04660	.	.	.	.	pfam08268	FBA_3	F-box associated domain.	GO:0016567|protein ubiquitination;	GO:0005634|nucleus;	.	.	.
AT3G22860	9	0.490922	1	0.0529859	9.26514	3.21181	0.00639627	0.0124768	up	yes	TIF3C2	protein_coding	chr3:8090654-8093248:-	gi|240255395|ref|NP_188926.4|	3848	0	eukaryotic translation initiation factor 3 subunit C2 [Arabidopsis thaliana]	gi|240255394|ref|NM_113186.4|	2418	0	Arabidopsis thaliana eukaryotic translation initiation factor 3 subunit C2 mRNA, complete cds	O49160	981	0	Eukaryotic translation initiation factor 3 subunit C	.	.	.	.	pfam05470	eIF-3c_N	Eukaryotic translation initiation factor 3 subunit 8 N-terminus. The largest of the mammalian translation initiation factors, eIF3, consists of at least eight subunits ranging in mass from 35 to 170 kDa. eIF3 binds to the 40 S ribosome in an early step of translation initiation and promotes the binding of methionyl-tRNAi and mRNA.	GO:0001731|formation of translation preinitiation complex;GO:0006446|regulation of translational initiation;GO:0006413|translational initiation;	GO:0005829|cytosol;GO:0016282|eukaryotic 43S preinitiation complex;GO:0033290|eukaryotic 48S preinitiation complex;GO:0005852|eukaryotic translation initiation factor 3 complex;GO:0005634|nucleus;	GO:0003743|translation initiation factor activity;GO:0031369|translation initiation factor binding;	K03252	EIF3C; translation initiation factor 3 subunit C
AT3G52970	9	0.490922	1	0.0529859	9.26514	3.21181	0.00639627	0.0124768	up	yes	CYP76G1	protein_coding	chr3:19641278-19643282:-	gi|30693743|ref|NP_190865.2|	2768	0	cytochrome P450, family 76, subfamily G, polypeptide 1 [Arabidopsis thaliana]	gi|334185938|ref|NM_001203146.1|	1710	0	Arabidopsis thaliana cytochrome P450, family 76, subfamily G, polypeptide 1 mRNA, complete cds	P37122	426	1e-141	Cytochrome P450 76A2	BH0579	116	3e-27	COG2124	pfam00067	p450	Cytochrome P450. Cytochrome P450s are haem-thiolate proteins involved in the oxidative degradation of various compounds. They are particularly well known for their role in the degradation of environmental toxins and mutagens. They can be divided into 4 classes, according to the method by which electrons from NAD(P)H are delivered to the catalytic site. Sequence conservation is relatively low with…	.	.	GO:0020037|heme binding;GO:0005506|iron ion binding;GO:0004497|monooxygenase activity;GO:0016705|oxidoreductase activity, acting on paired donors, with incorporation or reduction of molecular oxygen;	.	.
AT3G58740	9	0.490922	1	0.0529859	9.26514	3.21181	0.00639627	0.0124768	up	yes	CSY1	protein_coding	chr3:21720773-21723790:-	gi|15231128|ref|NP_191433.1|	2553	0	citrate synthase 1 [Arabidopsis thaliana]	gi|22331855|ref|NM_115736.2|	1800	0	Arabidopsis thaliana citrate synthase 1 mRNA, complete cds	Q9LXS7	988	0	Citrate synthase 1, peroxisomal	CC1906	360	3e-117	COG0372	pfam00285	Citrate_synt	Citrate synthase.	GO:0006099|tricarboxylic acid cycle;	GO:0005777|peroxisome;	GO:0046912|transferase activity, transferring acyl groups, acyl groups converted into alkyl on transfer;	K01647	CS, gltA; citrate synthase [EC:2.3.3.1]
AT1G07367	35	1.90914	4	0.211943	9.00778	3.17117	8.9576e-08	4.70239e-07	up	yes	AT1G07367	lncRNA	chr1:17388989-17389500:+	gi|98961601|gb|ABF59130.1|	121	3e-07	unknown protein [Arabidopsis thaliana]	gi|332189094|gb|CP002684.1|	487	0	Arabidopsis thaliana chromosome 1 sequence	.	.	.	.	.	.	.	.	pfam08395	7tm_7	7tm Chemosensory receptor. This family includes a number of gustatory and odorant receptors mainly from insect species such as A. gambiae and D. melanogaster. They are classified as G-protein-coupled receptors (GPCRs), or seven-transmembrane receptors. They show high sequence divergence, consistent with an ancient origin for the family.	.	.	.	.	.
AT1G04380	69	3.76373	8	0.423887	8.8791	3.15041	7.1603e-14	6.92241e-13	up	yes	AT1G04380	protein_coding	chr1:1176544-1178488:-	gi|15219718|ref|NP_171933.1|	1685	0	1-aminocyclopropane-1-carboxylate oxidase-like protein 7 [Arabidopsis thaliana]	gi|332189094|gb|CP002684.1|	1307	0	Arabidopsis thaliana chromosome 1 sequence	P93821	653	0	1-aminocyclopropane-1-carboxylate oxidase homolog 7	mlr6892	67.4	4e-11	COG3491	pfam03171	2OG-FeII_Oxy	2OG-Fe(II) oxygenase superfamily. This family contains members of the 2-oxoglutarate (2OG) and Fe(II)-dependent oxygenase superfamily. This family includes the C-terminal of prolyl 4-hydroxylase alpha subunit. The holoenzyme has the activity EC:1.14.11.2 catalyzing the reaction: Procollagen L-proline + 2-oxoglutarate + O2 <=> procollagen trans- 4-hydroxy-L-proline + succinate + CO2. The full enzy…	.	.	GO:0051213|dioxygenase activity;GO:0046872|metal ion binding;	.	.
AT3G03670	34	1.85459	4	0.211943	8.75041	3.12935	1.62252e-07	8.27004e-07	up	yes	PER28	protein_coding	chr3:901728-903411:-	gi|15228606|ref|NP_187017.1|	1656	0	peroxidase [Arabidopsis thaliana]	gi|145338075|ref|NM_111238.2|	1172	0	Arabidopsis thaliana peroxidase mRNA, complete cds	Q9SS67	642	0	Peroxidase 28	.	.	.	.	pfam00141	peroxidase	Peroxidase.	GO:0071456|cellular response to hypoxia;GO:0042744|hydrogen peroxide catabolic process;GO:0009664|plant-type cell wall organization;GO:0006979|response to oxidative stress;	GO:0005576|extracellular region;GO:0009505|plant-type cell wall;	GO:0020037|heme binding;GO:0046872|metal ion binding;GO:0004601|peroxidase activity;	K00430	E1.11.1.7; peroxidase [EC:1.11.1.7]
AT3G25260	93	5.07286	11	0.582845	8.70362	3.12162	5.00288e-18	6.44889e-17	up	yes	NPF4.1	protein_coding	chr3:9199438-9202000:+	gi|15230826|ref|NP_189163.1|	2598	0	probable peptide/nitrate transporter [Arabidopsis thaliana]	gi|30687826|ref|NM_113432.2|	1940	0	Arabidopsis thaliana probable peptide/nitrate transporter mRNA, complete cds	Q9LSF0	1005	0	Protein NRT1/ PTR FAMILY 4.1	ECU11g1050	100	2e-21	COG3104	pfam00854	PTR2	POT family. The POT (proton-dependent oligopeptide transport) family all appear to be proton dependent transporters.	.	GO:0016021|integral component of membrane;	GO:0005215|transporter activity;	.	.
AT4G26420	67	3.65464	8	0.423887	8.62173	3.10798	2.3019e-13	2.15191e-12	up	yes	GAMT1	protein_coding	chr4:13350796-13352569:-	gi|145345219|ref|NP_194372.2|	1939	0	methyltransferase GAMT1 [Arabidopsis thaliana]	gi|145345218|ref|NM_118775.3|	1312	0	Arabidopsis thaliana methyltransferase GAMT1 mRNA, complete cds	F4JUY5	486	0	Gibberellic acid methyltransferase 1	.	.	.	.	pfam03492	Methyltransf_7	SAM dependent carboxyl methyltransferase. This family of plant methyltransferases contains enzymes that act on a variety of substrates including salicylic acid, jasmonic acid and 7-Methylxanthine. Caffeine is synthesized through sequential three-step methylation of xanthine derivatives at positions 7-N, 3-N, and 1-N. The protein 7-methylxanthine methyltransferase (designated as CaMXMT) catalyses …	.	.	GO:0010341|gibberellin carboxyl-O-methyltransferase activity;GO:0046872|metal ion binding;GO:0008757|S-adenosylmethionine-dependent methyltransferase activity;	K18885	GAMT1; gibberellin A9 O-methyltransferase [EC:2.1.1.275]
AT2G15590	25	1.36367	3	0.158958	8.57884	3.10078	7.72372e-06	3.07273e-05	up	yes	AT2G15590	protein_coding	chr2:6801803-6802734:+	gi|15226567|ref|NP_179161.1|	747	6e-97	uncharacterized protein [Arabidopsis thaliana]	gi|30679467|ref|NM_179627.1|	600	0	Arabidopsis thaliana uncharacterized protein mRNA, complete cds	.	.	.	.	.	.	.	.	pfam07939	DUF1685	Protein of unknown function (DUF1685). The members of this family are hypothetical eukaryotic proteins of unknown function. The region in question is approximately 100 amino acid residues long.	.	.	.	.	.
AT4G24430	25	1.36367	3	0.158958	8.57884	3.10078	7.72372e-06	3.07273e-05	up	yes	AT4G24430	protein_coding	chr4:12629951-12633132:+	gi|240256053|ref|NP_567703.4|	3345	0	Rhamnogalacturonate lyase family protein [Arabidopsis thaliana]	gi|240256052|ref|NM_118576.5|	2041	0	Arabidopsis thaliana Rhamnogalacturonate lyase family protein mRNA, complete cds	Q0C7K7	79	6e-14	Probable rhamnogalacturonate lyase B	.	.	.	.	pfam06045	Rhamnogal_lyase	Rhamnogalacturonate lyase family. Rhamnogalacturonate lyase (EC:4.2.2.-) degrades the rhamnogalacturonan I (RG-I) backbone of pectin. This family contains mainly members from plants, but also contains the plant pathogen Erwinia chrysanthemi.	GO:0071555|cell wall organization;GO:0000272|polysaccharide catabolic process;	GO:0005576|extracellular region;	GO:0030246|carbohydrate binding;GO:0016829|lyase activity;	.	.
AT5G48980	25	1.36367	3	0.158958	8.57884	3.10078	7.72372e-06	3.07273e-05	up	yes	AT5G48980	protein_coding	chr5:19860708-19862052:+	gi|15239756|ref|NP_199709.1|	2057	0	F-box/kelch-repeat protein [Arabidopsis thaliana]	gi|332002898|gb|CP002688.1|	1345	0	Arabidopsis thaliana chromosome 5 sequence	Q9FI72	794	0	F-box/kelch-repeat protein At5g48980	.	.	.	.	pfam00646	F-box	F-box domain. This domain is approximately 50 amino acids long, and is usually found in the N-terminal half of a variety of proteins. Two motifs that are commonly found associated with the F-box domain are the leucine rich repeats (LRRs; pfam00560 and pfam07723) and the WD repeat (pfam00400). The F-box domain has a role in mediating protein-protein interactions in a variety of contexts, such as p…	GO:0030302|deoxynucleotide transport;GO:0006412|translation;	GO:0016021|integral component of membrane;GO:0005743|mitochondrial inner membrane;GO:0005634|nucleus;	GO:0030233|deoxynucleotide transmembrane transporter activity;GO:0003735|structural constituent of ribosome;	.	.
AT5G38350	41	2.23642	5	0.264929	8.44158	3.07751	1.14419e-08	6.73962e-08	up	yes	AT5G38350	protein_coding	chr5:15328569-15331528:+	gi|15240889|ref|NP_198651.1|	4458	0	TIR-NBS-LRR class disease resistance protein [Arabidopsis thaliana]	gi|18421748|ref|NM_123196.1|	2502	0	Arabidopsis thaliana TIR-NBS-LRR class disease resistance protein mRNA, complete cds	Q9FI14	169	1e-41	Disease resistance protein TAO1	alr0124_1	72	3e-12	COG4886	pfam00931	NB-ARC	NB-ARC domain.	GO:0042742|defense response to bacterium;GO:0009816|defense response to bacterium, incompatible interaction;GO:0007165|signal transduction;	.	GO:0043531|ADP binding;GO:0005524|ATP binding;	.	.
AT3G21520	106	5.78197	13	0.688816	8.39406	3.06937	4.89425e-20	7.02115e-19	up	yes	DMP1	protein_coding	chr3:7581959-7582793:+	gi|22331245|ref|NP_188789.2|	1074	6e-146	DUF679 domain membrane protein 1 [Arabidopsis thaliana]	gi|332640072|gb|CP002686.1|	835	0	Arabidopsis thaliana chromosome 3, complete sequence	.	.	.	.	.	.	.	.	pfam05078	DUF679	Protein of unknown function (DUF679). This family contains several uncharacterized plant proteins.	.	.	.	.	.
AT5G24205	57	3.10917	7	0.370901	8.38275	3.06742	1.82086e-11	1.46281e-10	up	yes	AT5G24205	otherRNA	chr5:8210822-8213086:-	.	.	.	.	gi|332002898|gb|CP002688.1|	173	4e-84	Arabidopsis thaliana chromosome 5 sequence	.	.	.	.	.	.	.	.	pfam01407	Gemini_AL3	Geminivirus AL3 protein. Geminiviruses are small, ssDNA-containing plant viruses. Geminiviruses contain three ORFs (designated AL1, AL2, and AL3) that overlap and are specified by multiple polycistronic mRNAs. The AL3 protein comprises approximately 0.05% of the cellular proteins and is present in the soluble and organelle fractions. AL3 may form oligomers. Immunoprecipitation of AL3 in a baculov…	.	.	.	.	.
AT2G27120	24	1.30912	3	0.158958	8.23568	3.04189	1.40422e-05	5.33256e-05	up	yes	POL2B	protein_coding	chr2:11581214-11594397:+	gi|42569372|ref|NP_180280.2|	11555	0	DNA polymerase epsilon catalytic subunit B [Arabidopsis thaliana]	gi|42569371|ref|NM_128270.2|	6417	0	Arabidopsis thaliana DNA polymerase epsilon catalytic subunit B mRNA, complete cds	F4IFN6	4455	0	DNA polymerase epsilon catalytic subunit B	SPBC25H2.13c	1568	0	COG0417	pfam08490	DUF1744	Domain of unknown function (DUF1744). This domain is found on the epsilon catalytic subunit of DNA polymerase. It is found C terminal to pfam03104 and pfam00136.	GO:0006281|DNA repair;GO:0006260|DNA replication;	GO:0008622|epsilon DNA polymerase complex;	GO:0008408|3'-5' exonuclease activity;GO:0051539|4 iron, 4 sulfur cluster binding;GO:0003677|DNA binding;GO:0003887|DNA-directed DNA polymerase activity;GO:0000166|nucleotide binding;GO:0008270|zinc ion binding;	K02324	POLE1; DNA polymerase epsilon subunit 1 [EC:2.7.7.7]
AT2G42460	8	0.436375	1	0.0529859	8.23568	3.04189	0.0121572	0.0213969	up	yes	AT2G42460	protein_coding	chr2:17677876-17679293:-	gi|334184874|ref|NP_001189731.1|	1471	0	TRAF-like family protein [Arabidopsis thaliana]	gi|334184873|ref|NM_001202802.1|	1088	0	Arabidopsis thaliana TRAF-like family protein mRNA, complete cds	F4IN32	571	0	MATH domain and coiled-coil domain-containing protein At2g42460	.	.	.	.	pfam00917	MATH	MATH domain. This motif has been called the Meprin And TRAF-Homology (MATH) domain. This domain is hugely expanded in the nematode C. elegans.	GO:0019369|arachidonic acid metabolic process;GO:0016042|lipid catabolic process;GO:0007405|neuroblast proliferation;GO:0022008|neurogenesis;GO:0042136|neurotransmitter biosynthetic process;	GO:0016021|integral component of membrane;GO:0005765|lysosomal membrane;GO:0005886|plasma membrane;	GO:0016787|hydrolase activity;GO:0046872|metal ion binding;	.	.
AT3G02495	8	0.436375	1	0.0529859	8.23568	3.04189	0.0121572	0.0213969	up	yes	AT3G02495	atlncRNA	chr3:3909414-3910138:+	.	.	.	.	gi|332640072|gb|CP002686.1|	725	0	Arabidopsis thaliana chromosome 3, complete sequence	.	.	.	.	.	.	.	.	pfam03619	Solute_trans_a	Organic solute transporter Ostalpha. This family is a transmembrane organic solute transport protein. In vertebrates these proteins form a complex with Ostbeta, and function as bile transporters. In plants they may transport brassinosteroid-like compounds and act as regulators of cell death.	.	.	.	.	.
AT3G43505	8	0.436375	1	0.0529859	8.23568	3.04189	0.0121572	0.0213969	up	yes	LCR30	protein_coding	chr3:15402321-15402899:-	gi|79314082|ref|NP_001030802.1|	373	1e-43	low-molecular-weight cysteine-rich 30 [Arabidopsis thaliana]	gi|332640072|gb|CP002686.1|	277	4e-142	Arabidopsis thaliana chromosome 3, complete sequence	P82745	148	5e-45	Defensin-like protein 122	.	.	.	.	pfam07333	SLR1-BP	S locus-related glycoprotein 1 binding pollen coat protein (SLR1-BP). This family consists of a number of cysteine rich SLR1 binding pollen coat like proteins. Adhesion of pollen grains to the stigmatic surface is a critical step during sexual reproduction in plants. In Brassica, S locus-related glycoprotein 1 (SLR1), a stigma-specific protein belonging to the S gene family of proteins, has been …	GO:0050832|defense response to fungus;GO:0031640|killing of cells of other organism;	GO:0005576|extracellular region;	.	.	.
AT5G27810	8	0.436375	1	0.0529859	8.23568	3.04189	0.0121572	0.0213969	up	yes	AT5G27810	protein_coding	chr5:9855671-9856458:+	gi|15241055|ref|NP_198133.1|	637	3e-81	MADS-box transcription factor family protein [Arabidopsis thaliana]	gi|332002898|gb|CP002688.1|	788	0	Arabidopsis thaliana chromosome 5 sequence	Q9FJK3	52.4	1e-06	Agamous-like MADS-box protein AGL80	.	.	.	.	pfam00319	SRF-TF	SRF-type transcription factor (DNA-binding and dimerization domain).	GO:0045944|positive regulation of transcription from RNA polymerase II promoter;GO:0006351|transcription, DNA-templated;	GO:0005634|nucleus;GO:0043078|polar nucleus;	GO:0000987|core promoter proximal region sequence-specific DNA binding;GO:0000982|transcription factor activity, RNA polymerase II core promoter proximal region sequence-specific binding;GO:0003700|transcription factor activity, sequence-specific DNA binding;	.	.
AT2G19970	132	7.20018	17	0.90076	7.99346	2.99882	4.65738e-24	7.95529e-23	up	yes	AT2G19970	protein_coding	chr2:8623699-8624624:-	gi|15225273|ref|NP_179587.1|	893	2e-118	putative pathogenesis-related protein [Arabidopsis thaliana]	gi|330250293|gb|CP002685.1|	926	0	Arabidopsis thaliana chromosome 2, complete sequence	P33154	116	9e-30	Pathogenesis-related protein 1	YJL078c_1	83.2	2e-18	COG2340	pfam00188	CAP	Cysteine-rich secretory protein family. This is a large family of cysteine-rich secretory proteins, antigen 5, and pathogenesis-related 1 proteins (CAP) that are found in a wide range of organisms, including prokaryotes and non-vertebrate eukaryotes, The nine subfamilies of the mammalian CAP 'super'family include: the human glioma pathogenesis-related 1 (GLIPR1), Golgi associated pathogenesis rel…	GO:0006952|defense response;GO:0010266|response to vitamin B1;GO:0009414|response to water deprivation;GO:0009627|systemic acquired resistance;	GO:0048046|apoplast;GO:0005618|cell wall;	.	K13449	PR1; pathogenesis-related protein 1
AT5G65080	163	8.89114	21	1.1127	7.99057	2.9983	2.56028e-29	5.34913e-28	up	yes	MAF5	protein_coding	chr5:25997504-26002619:+	gi|42568781|ref|NP_201313.2|	912	1e-119	protein MADS AFFECTING FLOWERING 5 [Arabidopsis thaliana]	gi|29165434|gb|AY231456.1|	753	0	Arabidopsis thaliana MADS affecting flowering 5 variant II (MAF5) mRNA, complete cds	Q683D7	189	4e-60	Protein MADS AFFECTING FLOWERING 5	YMR043w	69.7	1e-12	COG5068	pfam00319	SRF-TF	SRF-type transcription factor (DNA-binding and dimerization domain).	GO:0009908|flower development;GO:0009910|negative regulation of flower development;GO:2000028|regulation of photoperiodism, flowering;GO:0048587|regulation of short-day photoperiodism, flowering;GO:0006351|transcription, DNA-templated;GO:0010048|vernalization response;	GO:0005634|nucleus;	GO:0003677|DNA binding;GO:0003700|transcription factor activity, sequence-specific DNA binding;	.	.
AT1G33960	1888	102.984	249	13.1935	7.80571	2.96453	0	0	up	yes	AIG1	protein_coding	chr1:12346138-12348733:+	gi|10092442|gb|AAG12845.1|AC079286_2	1465	0	disease resistance protein AIG1; 916-2572 [Arabidopsis thaliana]	gi|186488153|ref|NM_103118.4|	1453	0	Arabidopsis thaliana protein AIG1 mRNA, complete cds	P54120	558	0	Immune-associated nucleotide-binding protein 8	.	.	.	.	pfam04548	AIG1	AIG1 family. Arabidopsis protein AIG1 appears to be involved in plant resistance to bacteria.	GO:0009617|response to bacterium;	.	GO:0005525|GTP binding;	.	.
AT1G29357	15	0.818203	2	0.105972	7.72095	2.94878	0.000717923	0.00189721	up	yes	AT1G29357	atlncRNA	chr1:10273931-10275765:-	gi|22329846|ref|NP_683332.1|	1374	0	uncharacterized protein [Arabidopsis thaliana]	gi|332189094|gb|CP002684.1|	1712	0	Arabidopsis thaliana chromosome 1 sequence	.	.	.	.	.	.	.	.	pfam14392	zf-CCHC_4	Zinc knuckle. The zinc knuckle is a zinc binding motif composed of the the following CX2CX4HX4C where X can be any amino acid. This particular family is found in plant proteins.	.	.	.	.	.
AT1G76290	15	0.818203	2	0.105972	7.72095	2.94878	0.000717923	0.00189721	up	yes	AEE21	protein_coding	chr1:28623398-28625408:-	gi|15223009|ref|NP_177756.1|	2709	0	AMP-dependent synthetase and ligase family protein [Arabidopsis thaliana]	gi|18411071|ref|NM_106279.1|	1641	0	Arabidopsis thaliana AMP-dependent synthetase and ligase family protein mRNA, complete cds	Q9SFW5	1047	0	Probable acyl-activating enzyme 21	.	.	.	.	pfam00501	AMP-binding	AMP-binding enzyme.	GO:0006631|fatty acid metabolic process;	.	GO:0016874|ligase activity;	.	.
AT3G20210	1339	73.0382	180	9.53746	7.65804	2.93698	2.91899e-223	7.90164e-221	up	yes	dVPE	protein_coding	chr3:7052347-7054743:+	gi|15231080|ref|NP_188656.1|	2437	0	delta vacuolar processing enzyme [Arabidopsis thaliana]	gi|30685671|ref|NM_112912.2|	1681	0	Arabidopsis thaliana delta vacuolar processing enzyme mRNA, complete cds	Q9LJX8	944	0	Vacuolar-processing enzyme delta-isozyme	YDR331w	111	1e-25	COG5206	pfam01650	Peptidase_C13	Peptidase C13 family. Members of this family are asparaginyl peptidases. The blood fluke parasite Schistosoma mansoni has at least five Clan CA cysteine peptidases in its digestive tract including cathepsins B (2 isoforms), C, F and L. All have been recombinantly expressed as active enzymes, albeit in various stages of activation. In addition, a Clan CD peptidase, termed asparaginyl endopeptidase…	GO:0012501|programmed cell death;GO:0010214|seed coat development;GO:0006624|vacuolar protein processing;	GO:0005615|extracellular space;GO:0009505|plant-type cell wall;GO:0000326|protein storage vacuole;	GO:0004197|cysteine-type endopeptidase activity;	K01369	LGMN; legumain [EC:3.4.22.34]
AT1G47760	22	1.20003	3	0.158958	7.54938	2.91636	4.61396e-05	0.000158361	up	yes	AGL102	protein_coding	chr1:17572414-17573373:+	gi|15220949|ref|NP_175207.1|	963	2e-129	protein agamous-like 102 [Arabidopsis thaliana]	gi|18401875|ref|NM_103669.1|	555	0	Arabidopsis thaliana protein agamous-like 102 mRNA, complete cds	O64703	85.1	1e-18	Agamous-like MADS-box protein AGL29	YMR043w	69.7	3e-13	COG5068	pfam00319	SRF-TF	SRF-type transcription factor (DNA-binding and dimerization domain).	GO:0006351|transcription, DNA-templated;	GO:0005634|nucleus;	GO:0003677|DNA binding;GO:0003700|transcription factor activity, sequence-specific DNA binding;	.	.
AT3G53150	138	7.52747	19	1.00673	7.47713	2.90249	2.4272e-24	4.19773e-23	up	yes	UGT73D1	protein_coding	chr3:19697607-19699392:-	gi|15231757|ref|NP_190883.1|	2523	0	UDP-glucosyl transferase 73D1 [Arabidopsis thaliana]	gi|332640072|gb|CP002686.1|	1786	0	Arabidopsis thaliana chromosome 3, complete sequence	Q9SCP6	976	0	UDP-glycosyltransferase 73D1	.	.	.	.	pfam00201	UDPGT	UDP-glucoronosyl and UDP-glucosyl transferase.	GO:0009813|flavonoid biosynthetic process;GO:0052696|flavonoid glucuronidation;	GO:0043231|intracellular membrane-bounded organelle;	GO:0080043|quercetin 3-O-glucosyltransferase activity;GO:0080044|quercetin 7-O-glucosyltransferase activity;	.	.
AT1G61800	99	5.40014	14	0.741802	7.27976	2.86389	1.0801e-17	1.3696e-16	up	yes	GPT2	protein_coding	chr1:22824414-22826902:+	gi|3367515|gb|AAC28500.1|	1989	0	Similar to glucose-6-phosphate/phosphate-translocator (GPT) gb|AF020814 from Pisum sativum [Arabidopsis thaliana]	gi|145336933|ref|NM_104862.3|	1569	0	Arabidopsis thaliana glucose-6-phosphate/phosphate translocator 2 mRNA, complete cds	Q94B38	704	0	Glucose-6-phosphate/phosphate translocator 2, chloroplastic	.	.	.	.	pfam03151	TPT	Triose-phosphate Transporter family. This family includes transporters with a specificity for triose phosphate.	GO:0008643|carbohydrate transport;GO:0015760|glucose-6-phosphate transport;GO:0015714|phosphoenolpyruvate transport;GO:0015713|phosphoglycerate transport;GO:0015979|photosynthesis;GO:0009643|photosynthetic acclimation;GO:0010109|regulation of photosynthesis;GO:0009749|response to glucose;GO:0080167|response to karrikin;GO:0009624|response to nematode;GO:0009744|response to sucrose;GO:0035436|trio…	GO:0031969|chloroplast membrane;GO:0016021|integral component of membrane;GO:0005774|vacuolar membrane;	GO:0015152|glucose-6-phosphate transmembrane transporter activity;GO:0005315|inorganic phosphate transmembrane transporter activity;GO:0015120|phosphoglycerate transmembrane transporter activity;GO:0071917|triose-phosphate transmembrane transporter activity;	K15283	SLC35E1; solute carrier family 35, member E1
AT2G05995	42	2.29097	6	0.317915	7.20622	2.84924	2.63155e-08	1.48407e-07	up	yes	AT2G05995	otherRNA	chr2:2325776-2326876:+	.	.	.	.	gi|72196963|gb|DQ108680.1|	635	0	Arabidopsis thaliana clone 10529 mRNA sequence	.	.	.	.	.	.	.	.	pfam10274	ParcG	Parkin co-regulated protein. This family of proteins is transcribed anti-sense along the DNA to the Parkin gene product and the two appear to be transcribed under the same promoter. The protein has predicted alpha-helical and beta-sheet domains which suggest its function is in the ubiquitin/proteasome system. Mutations in parkin are the genetic cause of early-onset and autosomal recessive juvenil…	.	.	.	.	.
AT1G66050	21	1.14548	3	0.158958	7.20622	2.84924	8.33432e-05	0.000271603	up	yes	ORTH5	protein_coding	chr1:24589343-24592780:+	gi|42562989|ref|NP_176779.2|	2934	0	E3 ubiquitin-protein ligase ORTHRUS 5 [Arabidopsis thaliana]	gi|51970165|dbj|AK176012.1|	2052	0	Arabidopsis thaliana mRNA for hypothetical protein, complete cds, clone: RAFL22-71-G21	Q680I0	1134	0	E3 ubiquitin-protein ligase ORTHRUS 5	DR1533	88.2	4e-18	COG3440	pfam02182	SAD_SRA	SAD/SRA domain. The domain goes by several names including SAD, SRA and YDG. It adopts a beta barrel, modified PUA-like, fold that is widely present in eukaryotic chromatin proteins and in bacteria. Versions of this domain are known to bind hemi-methylated CpG dinucleotides and also other 5mC containing dinucleotides. The domain binds DNA by flipping out the methylated cytosine base from the DNA …	GO:0016569|covalent chromatin modification;GO:0010216|maintenance of DNA methylation;GO:0090309|positive regulation of methylation-dependent chromatin silencing;GO:0016567|protein ubiquitination;	GO:0005720|nuclear heterochromatin;GO:0005634|nucleus;	GO:0042393|histone binding;GO:0016874|ligase activity;GO:0008327|methyl-CpG binding;GO:0010428|methyl-CpNpG binding;GO:0010429|methyl-CpNpN binding;GO:0061630|ubiquitin protein ligase activity;GO:0004842|ubiquitin-protein transferase activity;GO:0008270|zinc ion binding;	K10638	UHRF1, NP95; E3 ubiquitin-protein ligase UHRF1 [EC:2.3.2.27]
AT1G05280	14	0.763656	2	0.105972	7.20622	2.84924	0.00131554	0.00321957	up	yes	AT1G05280	protein_coding	chr1:1534830-1537602:-	gi|15220466|ref|NP_172020.1|	2197	0	uncharacterized protein [Arabidopsis thaliana]	gi|30679210|ref|NM_100407.2|	1467	0	Arabidopsis thaliana uncharacterized protein mRNA, complete cds	.	.	.	.	.	.	.	.	pfam04646	DUF604	Protein of unknown function, DUF604. This family includes a conserved region found in several uncharacterized plant proteins.	.	.	.	.	.
AT3G10510	14	0.763656	2	0.105972	7.20622	2.84924	0.00131554	0.00321957	up	yes	AT3G10510	protein_coding	chr3:3274220-3275551:-	gi|15228311|ref|NP_187662.1|	1966	0	putative F-box/kelch-repeat protein [Arabidopsis thaliana]	gi|18398898|ref|NM_111886.1|	1116	0	Arabidopsis thaliana putative F-box/kelch-repeat protein mRNA, complete cds	Q9CAE9	761	0	Putative F-box/kelch-repeat protein At3g10510	.	.	.	.	pfam00646	F-box	F-box domain. This domain is approximately 50 amino acids long, and is usually found in the N-terminal half of a variety of proteins. Two motifs that are commonly found associated with the F-box domain are the leucine rich repeats (LRRs; pfam00560 and pfam07723) and the WD repeat (pfam00400). The F-box domain has a role in mediating protein-protein interactions in a variety of contexts, such as p…	GO:0009819|drought recovery;GO:0010150|leaf senescence;GO:0045893|positive regulation of transcription, DNA-templated;GO:2000377|regulation of reactive oxygen species metabolic process;GO:0006351|transcription, DNA-templated;	GO:0005737|cytoplasm;GO:0005789|endoplasmic reticulum membrane;GO:0016021|integral component of membrane;GO:0005634|nucleus;	GO:0003677|DNA binding;GO:0003700|transcription factor activity, sequence-specific DNA binding;	.	.
AT3G51171	14	0.763656	2	0.105972	7.20622	2.84924	0.00131554	0.00321957	up	yes	AT3G51171	protein_coding	chr3:19010805-19012008:+	gi|79314732|ref|NP_001030837.1|	1366	0	putative F-box protein [Arabidopsis thaliana]	gi|332640072|gb|CP002686.1|	1204	0	Arabidopsis thaliana chromosome 3, complete sequence	Q1G3N6	530	0	Putative F-box protein At3g51171	.	.	.	.	pfam07734	FBA_1	F-box associated. Most of these proteins contain pfam00646 at the N terminus, suggesting that they are effectors linked with ubiquitination.	GO:0031146|SCF-dependent proteasomal ubiquitin-dependent protein catabolic process;	GO:0019005|SCF ubiquitin ligase complex;	GO:0004842|ubiquitin-protein transferase activity;	.	.
AT3G53600	14	0.763656	2	0.105972	7.20622	2.84924	0.00131554	0.00321957	up	yes	AT3G53600	protein_coding	chr3:19875375-19876177:+	gi|15231845|ref|NP_190928.1|	936	2e-125	C2H2-type zinc finger protein [Arabidopsis thaliana]	gi|332640072|gb|CP002686.1|	803	0	Arabidopsis thaliana chromosome 3, complete sequence	Q9SLD4	226	2e-72	Zinc finger protein ZAT11	.	.	.	.	pfam13912	zf-C2H2_6	C2H2-type zinc finger.	GO:0071289|cellular response to nickel ion;GO:2000280|regulation of root development;GO:0006355|regulation of transcription, DNA-templated;GO:0010200|response to chitin;GO:0006351|transcription, DNA-templated;	GO:0005634|nucleus;	GO:0046872|metal ion binding;GO:0043565|sequence-specific DNA binding;GO:0003700|transcription factor activity, sequence-specific DNA binding;GO:0044212|transcription regulatory region DNA binding;	.	.
AT4G18540	14	0.763656	2	0.105972	7.20622	2.84924	0.00131554	0.00321957	up	yes	AT4G18540	protein_coding	chr4:10221106-10223076:-	gi|15233920|ref|NP_193589.1|	2327	0	uncharacterized protein [Arabidopsis thaliana]	gi|18415114|ref|NM_117968.1|	1563	0	Arabidopsis thaliana uncharacterized protein mRNA, complete cds	.	.	.	.	.	.	.	.	pfam02844	GARS_N	Phosphoribosylglycinamide synthetase, N domain. Phosphoribosylglycinamide synthetase catalyses the second step in the de novo biosynthesis of purine. The reaction catalysed by Phosphoribosylglycinamide synthetase is the ATP- dependent addition of 5-phosphoribosylamine to glycine to form 5'phosphoribosylglycinamide. This domain is related to the N-terminal domain of biotin carboxylase/carbamoyl ph…	.	.	.	.	.
AT1G05937	7	0.381828	1	0.0529859	7.20622	2.84924	0.0231089	0.0359399	up	yes	AT1G05937	lncRNA	chr1:8843774-8844366:+	.	.	.	.	gi|332189094|gb|CP002684.1|	593	0	Arabidopsis thaliana chromosome 1 sequence	.	.	.	.	.	.	.	.	pfam04647	AgrB	Accessory gene regulator B. The arg locus consists of two transcripts: RNAII and RNAIII. RNAII encodes four genes (agrA, B, C, and D) whose gene products assemble a quorum sensing system. AgrB and AgrD are essential for the production of the autoinducing peptide which functions as a signal for quorum sensing. AgrB is a transmembrane protein.	.	.	.	.	.
AT1G08090	7	0.381828	1	0.0529859	7.20622	2.84924	0.0231089	0.0359399	up	yes	NRT2.1	protein_coding	chr1:2524023-2526322:+	gi|15223123|ref|NP_172288.1|	2735	0	nitrate transporter 2:1 [Arabidopsis thaliana]	gi|30680491|ref|NM_100684.2|	1900	0	Arabidopsis thaliana nitrate transporter 2:1 mRNA, complete cds	O82811	1058	0	High-affinity nitrate transporter 2.1	RSp1223	223	5e-64	COG2223	pfam07690	MFS_1	Major Facilitator Superfamily.	GO:0048527|lateral root development;GO:0042128|nitrate assimilation;GO:0015706|nitrate transport;GO:0010167|response to nitrate;	GO:0016021|integral component of membrane;GO:0016020|membrane;GO:0005886|plasma membrane;	GO:0015112|nitrate transmembrane transporter activity;	K02575	NRT, narK, nrtP, nasA; MFS transporter, NNP family, nitrate/nitrite transporter
AT1G27860	7	0.381828	1	0.0529859	7.20622	2.84924	0.0231089	0.0359399	up	yes	AT1G27860	protein_coding	chr1:9704558-9706238:-	gi|15217748|ref|NP_174107.1|	1477	0	uncharacterized protein [Arabidopsis thaliana]	gi|18396532|ref|NM_102551.1|	870	0	Arabidopsis thaliana uncharacterized protein mRNA, complete cds	Q9C6N2	573	0	UPF0725 protein At1g27860	.	.	.	.	pfam04776	DUF626	Protein of unknown function (DUF626). Protein of unknown function, currently only identified in Brassicaceae.	GO:0006974|cellular response to DNA damage stimulus;GO:0006289|nucleotide-excision repair;GO:0045739|positive regulation of DNA repair;GO:0043161|proteasome-mediated ubiquitin-dependent protein catabolic process;GO:0051865|protein autoubiquitination;GO:0000209|protein polyubiquitination;GO:0006979|response to oxidative stress;GO:0009411|response to UV;GO:0010165|response to X-ray;GO:0006283|trans…	GO:0031464|Cul4A-RING E3 ubiquitin ligase complex;GO:0016363|nuclear matrix;GO:0000109|nucleotide-excision repair complex;GO:0043234|protein complex;	GO:0032403|protein complex binding;GO:0004842|ubiquitin-protein transferase activity;	.	.
AT2G42247	7	0.381828	1	0.0529859	7.20622	2.84924	0.0231089	0.0359399	up	yes	AT2G42247	atlncRNA	chr2:17599330-17601863:+	gi|15227911|ref|NP_181754.1|	2373	0	cytochrome P450, family 712, subfamily A, polypeptide 1 [Arabidopsis thaliana]	gi|110737248|dbj|AK228665.1|	2057	0	Arabidopsis thaliana mRNA for putative RNA-binding protein, complete cds, clone: RAFL16-02-D12	Q42798	88.2	4e-17	3,9-dihydroxypterocarpan 6A-monooxygenase	mlr5192	98.2	9e-21	COG2124	pfam00067	p450	Cytochrome P450. Cytochrome P450s are haem-thiolate proteins involved in the oxidative degradation of various compounds. They are particularly well known for their role in the degradation of environmental toxins and mutagens. They can be divided into 4 classes, according to the method by which electrons from NAD(P)H are delivered to the catalytic site. Sequence conservation is relatively low with…	GO:0044550|secondary metabolite biosynthetic process;	GO:0016020|membrane;	GO:0020037|heme binding;GO:0005506|iron ion binding;GO:0016709|oxidoreductase activity, acting on paired donors, with incorporation or reduction of molecular oxygen, NAD(P)H as one donor, and incorporation of one atom of oxygen;	K07408	CYP1A1; cytochrome P450, family 1, subfamily A, polypeptide 1 [EC:1.14.14.1]
AT3G13220	7	0.381828	1	0.0529859	7.20622	2.84924	0.0231089	0.0359399	up	yes	ABCG26	protein_coding	chr3:4247675-4250703:-	gi|22331045|ref|NP_187928.2|	3464	0	ABC transporter G family member 26 [Arabidopsis thaliana]	gi|22331044|ref|NM_112162.2|	2058	0	Arabidopsis thaliana ABC transporter G family member 26 mRNA, complete cds	Q9LK50	1338	0	ABC transporter G family member 26	YCR011c_2	163	5e-44	COG1131	pfam01061	ABC2_membrane	ABC-2 type transporter.	GO:0009555|pollen development;GO:0010584|pollen exine formation;GO:0010152|pollen maturation;	GO:0016021|integral component of membrane;GO:0005886|plasma membrane;	GO:0005524|ATP binding;GO:0042626|ATPase activity, coupled to transmembrane movement of substances;	.	.
AT3G13435	7	0.381828	1	0.0529859	7.20622	2.84924	0.0231089	0.0359399	up	yes	AT3G13435	protein_coding	chr3:4375300-4376127:+	gi|30682662|ref|NP_850577.1|	356	1e-40	uncharacterized protein [Arabidopsis thaliana]	gi|186510024|ref|NM_180246.3|	356	0	Arabidopsis thaliana uncharacterized protein mRNA, complete cds	.	.	.	.	.	.	.	.	pfam05927	Penaeidin	Penaeidin. This family consists of several isoforms of the penaeidin protein which is specific to shrimps. Penaeidins, a unique family of antimicrobial peptides (AMPs) with both proline and cysteine-rich domains, were initially identified in the hemolymph of the Pacific white shrimp, Litopenaeus vannamei.	.	.	.	.	.
AT3G60000	7	0.381828	1	0.0529859	7.20622	2.84924	0.0231089	0.0359399	up	yes	QWRF6	protein_coding	chr3:22160815-22162867:+	gi|186511213|ref|NP_001118860.1|	1852	0	uncharacterized protein [Arabidopsis thaliana]	gi|145339690|ref|NM_115863.3|	1524	0	Arabidopsis thaliana uncharacterized protein mRNA, complete cds	Q5BPM6	699	0	QWRF motif-containing protein 6	.	.	.	.	pfam04484	DUF566	Family of unknown function (DUF566). Family of related proteins that is plant specific.	GO:0070084|protein initiator methionine removal;GO:0016485|protein processing;	GO:0005737|cytoplasm;	GO:0046872|metal ion binding;GO:0070006|metalloaminopeptidase activity;	.	.
AT4G00540	7	0.381828	1	0.0529859	7.20622	2.84924	0.0231089	0.0359399	up	yes	MYB3R2	protein_coding	chr4:234597-237582:-	gi|18411365|ref|NP_567179.1|	2193	0	myb domain protein 3r2 [Arabidopsis thaliana]	gi|145361292|ref|NM_178945.2|	1633	0	Arabidopsis thaliana myb domain protein 3r2 mRNA, complete cds	Q9S7G7	228	6e-64	Myb-related protein 3R-1	ECU11g1690	128	3e-33	COG5147	pfam13921	Myb_DNA-bind_6	Myb-like DNA-binding domain. This family contains the DNA binding domains from Myb proteins, as well as the SANT domain family.	.	GO:0005634|nucleus;	GO:0003677|DNA binding;	.	.
AT4G12005	7	0.381828	1	0.0529859	7.20622	2.84924	0.0231089	0.0359399	up	yes	AT4G12005	protein_coding	chr4:7196364-7197226:+	gi|30681989|ref|NP_849363.1|	334	5e-37	uncharacterized protein [Arabidopsis thaliana]	gi|30681988|ref|NM_179032.1|	423	0	Arabidopsis thaliana uncharacterized protein mRNA, complete cds	.	.	.	.	.	.	.	.	pfam08894	DUF1838	Protein of unknown function (DUF1838). This family of proteins are functionally uncharacterized.	.	.	.	.	.
AT4G29980	7	0.381828	1	0.0529859	7.20622	2.84924	0.0231089	0.0359399	up	yes	AT4G29980	protein_coding	chr4:14664941-14665583:-	gi|18417505|ref|NP_567838.1|	725	1e-94	uncharacterized protein [Arabidopsis thaliana]	gi|332656411|gb|CP002687.1|	643	0	Arabidopsis thaliana chromosome 4 sequence	.	.	.	.	.	.	.	.	pfam02135	zf-TAZ	TAZ zinc finger. The TAZ2 domain of CBP binds to other transcription factors such as the p53 tumor suppressor protein, E1A oncoprotein, MyoD, and GATA-1. The zinc coordinating motif that is necessary for binding to target DNA sequences consists of HCCC.	.	.	.	.	.
AT4G32990	7	0.381828	1	0.0529859	7.20622	2.84924	0.0231089	0.0359399	up	yes	AT4G32990	protein_coding	chr4:15920230-15923010:+	gi|240256132|ref|NP_195025.5|	1677	0	WD40 domain-containing protein [Arabidopsis thaliana]	gi|240256131|ref|NM_119453.5|	987	0	Arabidopsis thaliana WD40 domain-containing protein mRNA, complete cds	O80990	463	4e-159	Protein CIA1	.	.	.	.	pfam00400	WD40	WD domain, G-beta repeat.	GO:0016226|iron-sulfur cluster assembly;	GO:0097361|CIA complex;GO:0005634|nucleus;	.	.	.
AT4G36590	7	0.381828	1	0.0529859	7.20622	2.84924	0.0231089	0.0359399	up	yes	AT4G36590	protein_coding	chr4:17260937-17262227:-	gi|15234456|ref|NP_195377.1|	1157	6e-157	MADS-box transcription factor family protein [Arabidopsis thaliana]	gi|18419866|ref|NM_119822.1|	994	0	Arabidopsis thaliana MADS-box transcription factor family protein mRNA, complete cds	Q9FKK2	208	7e-63	Agamous-like MADS-box protein AGL62	YMR043w	63.9	8e-11	COG5068	pfam00319	SRF-TF	SRF-type transcription factor (DNA-binding and dimerization domain).	GO:0009960|endosperm development;GO:0000165|MAPK cascade;GO:0045944|positive regulation of transcription from RNA polymerase II promoter;GO:0006351|transcription, DNA-templated;	GO:0005634|nucleus;	GO:0000977|RNA polymerase II regulatory region sequence-specific DNA binding;GO:0003700|transcription factor activity, sequence-specific DNA binding;	.	.
AT4G39795	7	0.381828	1	0.0529859	7.20622	2.84924	0.0231089	0.0359399	up	yes	AT4G39795	protein_coding	chr4:18466519-18467499:+	gi|62867601|gb|AAY17404.1|	692	6e-90	At4g39795 [Arabidopsis thaliana]	gi|30692532|ref|NM_148410.2|	561	0	Arabidopsis thaliana uncharacterized protein mRNA, complete cds	Q8LGS1	50.4	3e-06	Protein MARD1	.	.	.	.	pfam04570	DUF581	Protein of unknown function (DUF581). Family of uncharacterized proteins.	.	.	GO:0046872|metal ion binding;	.	.
AT5G23700	7	0.381828	1	0.0529859	7.20622	2.84924	0.0231089	0.0359399	up	yes	AT5G23700	protein_coding	chr5:7992776-7997509:+	gi|186525122|ref|NP_197759.3|	2796	0	uncharacterized protein [Arabidopsis thaliana]	gi|186525121|ref|NM_122275.3|	1785	0	Arabidopsis thaliana uncharacterized protein mRNA, complete cds	Q8RWD5	685	0	Coiled-coil domain-containing protein SCD2	SPCC290.02	76.6	3e-14	COG5111	pfam05158	RNA_pol_Rpc34	RNA polymerase Rpc34 subunit. Subunit specific to RNA Pol III, the tRNA specific polymerase. The C34 subunit of yeast RNA Pol III is part of a subcomplex of three subunits which have no counterpart in the other two nuclear RNA polymerases. This subunit interacts with TFIIIB70 and is therefore participates in Pol III recruitment.	GO:0000911|cytokinesis by cell plate formation;GO:0009825|multidimensional cell growth;GO:0040008|regulation of growth;	GO:0030136|clathrin-coated vesicle;GO:0005886|plasma membrane;	.	.	.
AT5G24316	7	0.381828	1	0.0529859	7.20622	2.84924	0.0231089	0.0359399	up	yes	AT5G24316	protein_coding	chr5:8279176-8279969:-	gi|18420778|ref|NP_568443.1|	506	8e-63	proline-rich family protein [Arabidopsis thaliana]	gi|145358385|ref|NM_122339.3|	501	0	Arabidopsis thaliana proline-rich family protein mRNA, complete cds	.	.	.	.	.	.	.	.	pfam02705	K_trans	K+ potassium transporter. This is a family of K+ potassium transporters that are conserved across phyla, having both bacterial (KUP), yeast (HAK), and plant (AtKT) sequences as members.	.	.	.	.	.
AT5G46300	7	0.381828	1	0.0529859	7.20622	2.84924	0.0231089	0.0359399	up	yes	AT5G46300	protein_coding	chr5:18783585-18784786:+	gi|15237423|ref|NP_199442.1|	1053	2e-142	uncharacterized protein [Arabidopsis thaliana]	gi|42568347|ref|NM_124000.2|	850	0	Arabidopsis thaliana uncharacterized protein mRNA, complete cds	.	.	.	.	.	.	.	.	pfam05557	MAD	Mitotic checkpoint protein. This family consists of several eukaryotic mitotic checkpoint (Mitotic arrest deficient or MAD) proteins. The mitotic spindle checkpoint monitors proper attachment of the bipolar spindle to the kinetochores of aligned sister chromatids and causes a cell cycle arrest in prometaphase when failures occur. Multiple components of the mitotic spindle checkpoint have been ide…	.	.	.	.	.
AT5G24355	20	1.09094	3	0.158958	6.86307	2.77885	0.000150131	0.000463766	up	yes	AT5G24355	protein_coding	chr5:8314679-8315438:-	gi|22327027|ref|NP_680216.1|	613	9e-78	uncharacterized protein [Arabidopsis thaliana]	gi|332002898|gb|CP002688.1|	760	0	Arabidopsis thaliana chromosome 5 sequence	.	.	.	.	.	.	.	.	pfam07223	DUF1421	Protein of unknown function (DUF1421). This family represents a conserved region approximately 350 residues long within a number of plant proteins of unknown function.	.	.	.	.	.
AT2G06002	92	5.01831	14	0.741802	6.76503	2.7581	5.54925e-16	6.27609e-15	up	yes	AT2G06002	otherRNA	chr2:2330776-2331479:+	.	.	.	.	gi|330250293|gb|CP002685.1|	704	0	Arabidopsis thaliana chromosome 2, complete sequence	.	.	.	.	.	.	.	.	pfam01284	MARVEL	Membrane-associating domain. MARVEL domain-containing proteins are often found in lipid-associating proteins - such as Occludin and MAL family proteins. It may be part of the machinery of membrane apposition events, such as transport vesicle biogenesis.	.	.	.	.	.
AT1G23580	13	0.709109	2	0.105972	6.69149	2.74233	0.00240327	0.00544005	up	yes	AT1G23580	protein_coding	chr1:8357446-8358805:-	gi|8778583|gb|AAF79591.1|AC007945_11	814	3e-154	F28C11.19 [Arabidopsis thaliana]	gi|145336067|ref|NM_102207.3|	553	0	Arabidopsis thaliana uncharacterized protein mRNA, complete cds	.	.	.	.	.	.	.	.	pfam02713	DUF220	Domain of unknown function DUF220. This is family consists of a region in several Arabidopsis thaliana hypothetical proteins none of which have any known function. The aligned region contains two cysteine residues.	.	.	.	.	.
AT1G60989	13	0.709109	2	0.105972	6.69149	2.74233	0.00240327	0.00544005	up	yes	SCRL7	protein_coding	chr1:22462160-22462721:+	gi|79320381|ref|NP_001031214.1|	482	9e-60	protein SCR-like 7 [Arabidopsis thaliana]	gi|186492134|ref|NM_001036137.3|	477	0	Arabidopsis thaliana protein SCR-like 7 mRNA, complete cds	P82626	190	4e-61	Defensin-like protein 249	.	.	.	.	pfam06876	SCRL	Plant self-incompatibility response (SCRL) protein. This family consists of several Plant self-incompatibility response (SCRL) proteins. The male component of the self-incompatibility response in Brassica has been shown to be encoded by the S locus cysteine-rich gene (SCR). SCR is related, at the sequence level, to the pollen coat protein (PCP) gene family whose members encode small, cysteine-ric…	GO:0050832|defense response to fungus;GO:0031640|killing of cells of other organism;GO:0007165|signal transduction;	GO:0005576|extracellular region;	.	.	.
AT1G61630	13	0.709109	2	0.105972	6.69149	2.74233	0.00240327	0.00544005	up	yes	ENT7	protein_coding	chr1:22744207-22746147:+	gi|22330367|ref|NP_176357.2|	2107	0	equilibrative nucleoside transporter 7 [Arabidopsis thaliana]	gi|22330366|ref|NM_104845.2|	1254	0	Arabidopsis thaliana equilibrative nucleoside transporter 7 mRNA, complete cds	Q944P0	816	0	Equilibrative nucleotide transporter 7	.	.	.	.	pfam01733	Nucleoside_tran	Nucleoside transporter. This is a family of nucleoside transporters. In mammalian cells nucleoside transporters transport nucleoside across the plasma membrane and are essential for nucleotide synthesis via the salvage pathways for cells that lack their own de novo synthesis pathways. Also in this family is mouse and human nucleolar protein HNP36, a protein of unknown function; although it has be…	GO:0015858|nucleoside transport;	GO:0016021|integral component of membrane;GO:0005886|plasma membrane;	GO:0005337|nucleoside transmembrane transporter activity;	K15014	SLC29A1_2_3, ENT1_2_3; solute carrier family 29 (equilibrative nucleoside transporter), member 1/2/3
AT5G40155	13	0.709109	2	0.105972	6.69149	2.74233	0.00240327	0.00544005	up	yes	AT5G40155	protein_coding	chr5:16061891-16062548:+	gi|91806956|gb|ABE66205.1|	477	7e-59	unknown [Arabidopsis thaliana]	gi|145358668|ref|NM_123379.3|	514	0	Arabidopsis thaliana defensin-like protein 313 mRNA, complete cds	Q3E8K0	120	8e-34	Defensin-like protein 313	.	.	.	.	pfam10327	7TM_GPCR_Sri	Serpentine type 7TM GPCR chemoreceptor Sri. Chemoreception is mediated in Caenorhabditis elegans by members of the seven-transmembrane G-protein-coupled receptor class (7TM GPCRs) of proteins which are of the serpentine type. Sri is part of the Str superfamily of chemoreceptors. Chemoperception is one of the central senses of soil nematodes like C. elegans which are otherwise 'blind' and 'deaf'.	GO:0050832|defense response to fungus;GO:0031640|killing of cells of other organism;	GO:0005576|extracellular region;	.	.	.
AT5G50480	13	0.709109	2	0.105972	6.69149	2.74233	0.00240327	0.00544005	up	yes	NFYC6	protein_coding	chr5:20557574-20558487:-	gi|15241171|ref|NP_199859.1|	783	2e-101	nuclear transcription factor Y subunit C-6 [Arabidopsis thaliana]	gi|332002898|gb|CP002688.1|	914	0	Arabidopsis thaliana chromosome 5 sequence	Q9FGP7	306	1e-102	Nuclear transcription factor Y subunit C-6	YOR358w	123	3e-32	COG5208	pfam00808	CBFD_NFYB_HMF	Histone-like transcription factor (CBF/NF-Y) and archaeal histone. This family includes archaebacterial histones and histone like transcription factors from eukaryotes.	GO:0006351|transcription, DNA-templated;	GO:0005634|nucleus;	GO:0003677|DNA binding;GO:0003700|transcription factor activity, sequence-specific DNA binding;	.	.
ATMG01130	13	0.709109	2	0.105972	6.69149	2.74233	0.00240327	0.00544005	up	yes	ORF106F	protein_coding	chrMt:289197-289517:-	gi|13449384|ref|NP_085566.1|	448	2e-55	hypothetical protein ArthMp044 [Arabidopsis thaliana]	gi|339773281|gb|JF729202.1|	321	9e-167	Arabidopsis thaliana ecotype Landsberg erecta mitochondrion, complete genome	P92544	177	1e-56	Uncharacterized mitochondrial protein AtMg01130	.	.	.	.	pfam03521	Kv2channel	Kv2 voltage-gated K+ channel.	.	GO:0005739|mitochondrion;	.	K03878	ND1; NADH-ubiquinone oxidoreductase chain 1 [EC:1.6.5.3]
AT4G39650	52	2.83644	8	0.423887	6.69149	2.74233	1.27492e-09	8.36869e-09	up	yes	GGT2	protein_coding	chr4:18403560-18406025:+	gi|79501722|ref|NP_195675.2|	2818	0	gamma-glutamyl transpeptidase 2 [Arabidopsis thaliana]	gi|79501721|ref|NM_120125.2|	1890	0	Arabidopsis thaliana gamma-glutamyl transpeptidase 2 mRNA, complete cds	Q680I5	1091	0	Gamma-glutamyltranspeptidase 2	SPAC664.09	311	3e-95	COG0405	pfam01019	G_glu_transpept	Gamma-glutamyltranspeptidase.	GO:0006751|glutathione catabolic process;GO:0034775|glutathione transmembrane transport;	GO:0048046|apoplast;GO:0005886|plasma membrane;	GO:0003840|gamma-glutamyltransferase activity;GO:0016756|glutathione gamma-glutamylcysteinyltransferase activity;GO:0036374|glutathione hydrolase activity;	K18592	GGT1_5; gamma-glutamyltranspeptidase / glutathione hydrolase / leukotriene-C4 hydrolase [EC:2.3.2.2 3.4.19.13 3.4.19.14]
AT5G37940	187	10.2003	29	1.53659	6.63824	2.7308	1.54397e-30	3.35526e-29	up	yes	AT5G37940	protein_coding	chr5:15107124-15108988:+	gi|15240806|ref|NP_198610.1|	1903	0	zinc-binding dehydrogenase family protein [Arabidopsis thaliana]	gi|145358599|ref|NM_123153.3|	1224	0	Arabidopsis thaliana zinc-binding dehydrogenase family protein mRNA, complete cds	Q39172	563	0	NADP-dependent alkenal double bond reductase P1	BS_yfmJ	239	3e-73	COG2130	pfam00107	ADH_zinc_N	Zinc-binding dehydrogenase.	GO:0046686|response to cadmium ion;GO:0006979|response to oxidative stress;	GO:0005829|cytosol;GO:0005634|nucleus;	GO:0032440|2-alkenal reductase [NAD(P)] activity;GO:0008270|zinc ion binding;	K08070	E1.3.1.74; 2-alkenal reductase [EC:1.3.1.74]
AT2G02000	19	1.03639	3	0.158958	6.51992	2.70485	0.000269596	0.000785086	up	yes	GAD3	protein_coding	chr2:469370-472070:-	gi|15226852|ref|NP_178309.1|	2694	0	glutamate decarboxylase 3 [Arabidopsis thaliana]	gi|30677971|ref|NM_126261.2|	1711	0	Arabidopsis thaliana glutamate decarboxylase 3 mRNA, complete cds	Q9ZPS4	1042	0	Glutamate decarboxylase 3	sll1641	483	1e-164	COG0076	pfam00282	Pyridoxal_deC	Pyridoxal-dependent decarboxylase conserved domain.	GO:0006536|glutamate metabolic process;	.	GO:0004351|glutamate decarboxylase activity;GO:0030170|pyridoxal phosphate binding;	K01580	E4.1.1.15, gadB, gadA, GAD; glutamate decarboxylase [EC:4.1.1.15]
AT1G05880	69	3.76373	11	0.582845	6.45752	2.69098	4.41658e-12	3.72852e-11	up	yes	ARI12	protein_coding	chr1:1775643-1778553:+	gi|334182327|ref|NP_001184919.1|	2594	0	putative E3 ubiquitin-protein ligase ARI12 [Arabidopsis thaliana]	gi|334182326|ref|NM_001197990.1|	1726	0	Arabidopsis thaliana putative E3 ubiquitin-protein ligase ARI12 mRNA, complete cds	Q84RQ9	1003	0	Probable E3 ubiquitin-protein ligase ARI12	.	.	.	.	pfam01485	IBR	IBR domain. The IBR (In Between Ring fingers) domain is often found to occur between pairs of ring fingers (pfam00097). This domain has also been called the C6HC domain and DRIL (for double RING finger linked) domain. Proteins that contain two Ring fingers and an IBR domain (these proteins are also termed RBR family proteins) are thought to exist in all eukaryotic organisms. RBR family members pl…	GO:0032436|positive regulation of proteasomal ubiquitin-dependent protein catabolic process;GO:0000209|protein polyubiquitination;GO:0042787|protein ubiquitination involved in ubiquitin-dependent protein catabolic process;	GO:0005737|cytoplasm;GO:0000151|ubiquitin ligase complex;	GO:0016874|ligase activity;GO:0046872|metal ion binding;GO:0031624|ubiquitin conjugating enzyme binding;GO:0061630|ubiquitin protein ligase activity;	K11968	ARIH1; ariadne-1 [EC:2.3.2.27]
AT5G65370	25	1.36367	4	0.211943	6.43413	2.68574	3.14202e-05	0.000111562	up	yes	AT5G65370	protein_coding	chr5:26121708-26122749:+	gi|15238436|ref|NP_201340.1|	1576	0	ENTH/ANTH/VHS superfamily protein [Arabidopsis thaliana]	gi|18424942|ref|NM_125935.1|	888	0	Arabidopsis thaliana ENTH/ANTH/VHS superfamily protein mRNA, complete cds	Q9FKQ2	611	0	Putative clathrin assembly protein At5g65370	.	.	.	.	pfam07651	ANTH	ANTH domain. AP180 is an endocytotic accessory proteins that has been implicated in the formation of clathrin-coated pits. The domain is involved in phosphatidylinositol 4,5-bisphosphate binding and is a universal adaptor for nucleation of clathrin coats.	GO:0006897|endocytosis;	GO:0005905|coated pit;GO:0030136|clathrin-coated vesicle;GO:0005794|Golgi apparatus;	GO:0005543|phospholipid binding;	.	.
AT1G01680	737	40.201	118	6.25233	6.42977	2.68477	4.47812e-113	5.06926e-111	up	yes	PUB54	protein_coding	chr1:246262-248440:-	gi|30678171|ref|NP_171674.2|	1573	0	U-box domain-containing protein 54 [Arabidopsis thaliana]	gi|42561600|ref|NM_100050.3|	965	0	Arabidopsis thaliana U-box domain-containing protein 54 mRNA, complete cds	Q9LQ92	610	0	U-box domain-containing protein 54	.	.	.	.	pfam04564	U-box	U-box domain. This domain is related to the Ring finger pfam00097 but lacks the zinc binding residues.	GO:0006950|response to stress;	.	GO:0016874|ligase activity;GO:0004842|ubiquitin-protein transferase activity;	.	.
AT5G40260	37	2.01823	6	0.317915	6.34834	2.66638	4.54003e-07	2.1946e-06	up	yes	SWEET8	protein_coding	chr5:16089678-16091797:+	gi|18421965|ref|NP_568579.1|	1136	4e-153	protein RUPTURED POLLEN GRAIN 1 [Arabidopsis thaliana]	gi|30693571|ref|NM_123390.2|	1030	0	Arabidopsis thaliana protein RUPTURED POLLEN GRAIN 1 mRNA, complete cds	Q8LFH5	442	2e-154	Bidirectional sugar transporter SWEET8	.	.	.	.	pfam03083	MtN3_slv	Sugar efflux transporter for intercellular exchange. This family includes proteins such as drosophila saliva, MtN3 involved in root nodule development and a protein involved in activation and expression of recombination activation genes (RAGs). Although the molecular function of these proteins is unknown, they are almost certainly transmembrane proteins. This family contains a region of two trans…	GO:0008643|carbohydrate transport;GO:0010208|pollen wall assembly;GO:0051260|protein homooligomerization;	GO:0016021|integral component of membrane;GO:0005887|integral component of plasma membrane;GO:0005886|plasma membrane;	GO:0051119|sugar transmembrane transporter activity;	K15382	SLC50A, SWEET; solute carrier family 50 (sugar transporter)
AT2G26010	43	2.34551	7	0.370901	6.32383	2.6608	5.56192e-08	2.99427e-07	up	yes	PDF1.3	protein_coding	chr2:11087280-11088001:+	gi|15225238|ref|NP_180171.1|	312	1e-33	plant defensin 1.3 [Arabidopsis thaliana]	gi|186503107|ref|NM_128160.2|	495	0	Arabidopsis thaliana plant defensin 1.3 mRNA, complete cds	O80995	124	7e-35	Defensin-like protein 14	.	.	.	.	pfam00304	Gamma-thionin	Gamma-thionin family.	GO:0006952|defense response;GO:0050832|defense response to fungus;GO:0031640|killing of cells of other organism;	GO:0005576|extracellular region;	.	.	.
AT5G24206	49	2.6728	8	0.423887	6.30545	2.6566	6.87159e-09	4.14763e-08	up	yes	AT5G24206	otherRNA	chr5:8213626-8214689:-	.	.	.	.	gi|332002898|gb|CP002688.1|	303	1e-156	Arabidopsis thaliana chromosome 5 sequence	.	.	.	.	.	.	.	.	pfam07993	NAD_binding_4	Male sterility protein. This family represents the C-terminal region of the male sterility protein in a number of arabidopsis and drosophila. A sequence-related jojoba acyl CoA reductase is also included.	.	.	.	.	.
AT3G61390	60	3.27281	10	0.529859	6.17676	2.62685	1.86025e-10	1.34362e-09	up	yes	PUB36	protein_coding	chr3:22716238-22718490:+	gi|30695406|ref|NP_191698.2|	2324	0	U-box domain-containing protein 36 [Arabidopsis thaliana]	gi|30695405|ref|NM_116003.2|	1476	0	Arabidopsis thaliana U-box domain-containing protein 36 mRNA, complete cds	Q8GZ84	691	0	U-box domain-containing protein 36	.	.	.	.	pfam04564	U-box	U-box domain. This domain is related to the Ring finger pfam00097 but lacks the zinc binding residues.	.	.	GO:0016874|ligase activity;GO:0004842|ubiquitin-protein transferase activity;	.	.
AT4G18870	54	2.94553	9	0.476873	6.17676	2.62685	1.49001e-09	9.72415e-09	up	yes	AT4G18870	protein_coding	chr4:10346168-10347316:+	gi|15234051|ref|NP_193622.1|	1409	0	E2F/DP family winged-helix DNA-binding domain-containing protein [Arabidopsis thaliana]	gi|145340402|ref|NM_118003.2|	878	0	Arabidopsis thaliana E2F/DP family winged-helix DNA-binding domain-containing protein mRNA, complete cds	P41151	109	2e-25	Heat stress transcription factor A-1a	YGL073w	63.2	4e-10	COG5169	pfam00447	HSF_DNA-bind	HSF-type DNA-binding.	GO:0009408|response to heat;GO:0006351|transcription, DNA-templated;	GO:0005737|cytoplasm;GO:0005634|nucleus;	GO:0003677|DNA binding;GO:0043565|sequence-specific DNA binding;GO:0003700|transcription factor activity, sequence-specific DNA binding;	K09419	HSFF; heat shock transcription factor, other eukaryote
AT1G10680	30	1.63641	5	0.264929	6.17676	2.62685	6.60594e-06	2.66638e-05	up	yes	ABCB10	protein_coding	chr1:3538333-3543925:-	gi|15220188|ref|NP_172538.1|	6238	0	ABC transporter B family member 10 [Arabidopsis thaliana]	gi|18391189|ref|NM_100944.1|	3684	0	Arabidopsis thaliana ABC transporter B family member 10 mRNA, complete cds	Q9SGY1	2268	0	ABC transporter B family member 10	SPCC663.03	622	0	COG1132	pfam00664	ABC_membrane	ABC transporter transmembrane region. This family represents a unit of six transmembrane helices. Many members of the ABC transporter family (pfam00005) have two such regions.	GO:0055085|transmembrane transport;	GO:0016021|integral component of membrane;GO:0005739|mitochondrion;	GO:0005524|ATP binding;GO:0042626|ATPase activity, coupled to transmembrane movement of substances;	K05658	ABCB1; ATP-binding cassette, subfamily B (MDR/TAP), member 1 [EC:3.6.3.44]
AT1G55990	18	0.981843	3	0.158958	6.17676	2.62685	0.000482413	0.00133549	up	yes	AT1G55990	protein_coding	chr1:20942487-20942951:-	gi|15222816|ref|NP_175995.1|	517	1e-64	glycine-rich protein [Arabidopsis thaliana]	gi|18405638|ref|NM_104477.1|	420	0	Arabidopsis thaliana glycine-rich protein mRNA, complete cds	.	.	.	.	.	.	.	.	pfam15365	PNRC	Proline-rich nuclear receptor coactivator. The PNRC family, proline-rich nuclear receptor coactivator, is found in eukaryotes, and is approximately 60 amino acids in length. There is a conserved YAG sequence motif.	.	.	.	.	.
AT5G33340	18	0.981843	3	0.158958	6.17676	2.62685	0.000482413	0.00133549	up	yes	CDR1	protein_coding	chr5:12594427-12596003:+	gi|15242803|ref|NP_198319.1|	2045	0	aspartic proteinase CDR1 [Arabidopsis thaliana]	gi|332002898|gb|CP002688.1|	1577	0	Arabidopsis thaliana chromosome 5 sequence	Q6XBF8	792	0	Aspartic proteinase CDR1	.	.	.	.	pfam14541	TAXi_C	Xylanase inhibitor C-terminal. The N- and C-termini of the members of this family are jointly necessary for creating the catalytic pocket necessary for cleaving xylasnase. Phytopathogens produce xylanase that destroys plant cells, so its destruction through proteolysis is vital for plant-survival.	GO:0042742|defense response to bacterium;GO:0030163|protein catabolic process;GO:0010310|regulation of hydrogen peroxide metabolic process;GO:0010337|regulation of salicylic acid metabolic process;	GO:0048046|apoplast;	GO:0004190|aspartic-type endopeptidase activity;	.	.
AT1G63140	12	0.654562	2	0.105972	6.17676	2.62685	0.00437402	0.00906401	up	yes	AT1G63140	protein_coding	chr1:23417441-23419045:+	gi|42571971|ref|NP_974076.1|	1891	0	O-methyltransferase 4 [Arabidopsis thaliana]	gi|186492693|ref|NM_104992.4|	1343	0	Arabidopsis thaliana O-methyltransferase 4 mRNA, complete cds	Q9LPU5	196	1e-82	Indole glucosinolate O-methyltransferase 1	.	.	.	.	pfam00891	Methyltransf_2	O-methyltransferase. This family includes a range of O-methyltransferases. These enzymes utilize S-adenosyl methionine.	GO:0019438|aromatic compound biosynthetic process;GO:0042343|indole glucosinolate metabolic process;	.	GO:0008168|methyltransferase activity;GO:0008171|O-methyltransferase activity;GO:0008757|S-adenosylmethionine-dependent methyltransferase activity;	.	.
AT2G40710	12	0.654562	2	0.105972	6.17676	2.62685	0.00437402	0.00906401	up	yes	AT2G40710	protein_coding	chr2:16980943-16981606:-	gi|685256292|ref|XP_009134009.1|	547	6e-67	PREDICTED: adiponectin receptor protein-like isoform X2 [Brassica rapa]	gi|330250293|gb|CP002685.1|	664	0	Arabidopsis thaliana chromosome 2, complete sequence	Q9SZG0	219	8e-68	Heptahelical transmembrane protein 4	SPBC12C2.09c	65.9	6e-12	COG1272	pfam03006	HlyIII	Haemolysin-III related. Members of this family are integral membrane proteins. This family includes a protein with hemolytic activity from Bacillus cereus. It has been proposed that YOL002c encodes a Saccharomyces cerevisiae protein that plays a key role in metabolic pathways that regulate lipid and phosphate metabolizm. In eukaryotes, members are seven-transmembrane pass molecules found to encod…	GO:0009725|response to hormone;GO:0009744|response to sucrose;	GO:0016021|integral component of membrane;	GO:0004872|receptor activity;	K07297	ADIPOR; adiponectin receptor
AT2G44010	12	0.654562	2	0.105972	6.17676	2.62685	0.00437402	0.00906401	up	yes	AT2G44010	protein_coding	chr2:18216574-18217453:+	gi|15224805|ref|NP_181929.1|	535	1e-65	uncharacterized protein [Arabidopsis thaliana]	gi|330250293|gb|CP002685.1|	880	0	Arabidopsis thaliana chromosome 2, complete sequence	.	.	.	.	.	.	.	.	pfam14897	EpsG	EpsG family. This family of proteins are related to the EpsG protein from B. subtilis. These proteins are likely glycosyl transferases belonging to the membrane protein GT-C clan.	.	.	.	.	.
AT5G52730	12	0.654562	2	0.105972	6.17676	2.62685	0.00437402	0.00906401	up	yes	HIPP11	protein_coding	chr5:21380164-21381069:+	gi|15237241|ref|NP_200085.1|	816	2e-107	copper transport family protein [Arabidopsis thaliana]	gi|332002898|gb|CP002688.1|	565	0	Arabidopsis thaliana chromosome 5 sequence	Q9LTE4	318	1e-108	Heavy metal-associated isoprenylated plant protein 11	.	.	.	.	pfam00403	HMA	Heavy-metal-associated domain.	GO:0046916|cellular transition metal ion homeostasis;GO:0030001|metal ion transport;	GO:0005737|cytoplasm;	GO:0046914|transition metal ion binding;	.	.
AT1G02770	59	3.21826	10	0.529859	6.07382	2.6026	3.23323e-10	2.26947e-09	up	yes	AT1G02770	protein_coding	chr1:604873-606708:-	gi|30678368|ref|NP_171776.2|	1700	0	uncharacterized protein [Arabidopsis thaliana]	gi|145335006|ref|NM_100156.4|	1218	0	Arabidopsis thaliana uncharacterized protein mRNA, complete cds	Q9SRX1	659	0	UPF0725 protein At1g02770	.	.	.	.	pfam04776	DUF626	Protein of unknown function (DUF626). Protein of unknown function, currently only identified in Brassicaceae.	.	GO:0005737|cytoplasm;GO:0005634|nucleus;	.	.	.
AT3G48300	47	2.5637	8	0.423887	6.04808	2.59648	2.09197e-08	1.19492e-07	up	yes	CYP71A23	protein_coding	chr3:17885465-17887272:+	gi|186510787|ref|NP_680109.2|	2416	0	cytochrome P450 71A23 [Arabidopsis thaliana]	gi|186510786|ref|NM_148856.2|	1452	0	Arabidopsis thaliana cytochrome P450 71A23 mRNA, complete cds	Q9STL0	934	0	Cytochrome P450 71A23	AGc2890	100	8e-22	COG2124	pfam00067	p450	Cytochrome P450. Cytochrome P450s are haem-thiolate proteins involved in the oxidative degradation of various compounds. They are particularly well known for their role in the degradation of environmental toxins and mutagens. They can be divided into 4 classes, according to the method by which electrons from NAD(P)H are delivered to the catalytic site. Sequence conservation is relatively low with…	GO:0044550|secondary metabolite biosynthetic process;	GO:0016021|integral component of membrane;GO:0016020|membrane;	GO:0020037|heme binding;GO:0005506|iron ion binding;GO:0016709|oxidoreductase activity, acting on paired donors, with incorporation or reduction of molecular oxygen, NAD(P)H as one donor, and incorporation of one atom of oxygen;	.	.
AT3G57510	129	7.03654	22	1.16569	6.03638	2.59368	1.70975e-20	2.51655e-19	up	yes	ADPG1	protein_coding	chr3:21283338-21285941:-	gi|15230328|ref|NP_191310.1|	2158	0	polygalacturonase ADPG1 [Arabidopsis thaliana]	gi|30694655|ref|NM_115611.2|	1603	0	Arabidopsis thaliana polygalacturonase ADPG1 mRNA, complete cds	O23147	835	0	Polygalacturonase ADPG1	YJR153w	91.3	4e-19	COG5434	pfam00295	Glyco_hydro_28	Glycosyl hydrolases family 28. Glycosyl hydrolase family 28 includes polygalacturonase EC:3.2.1.15 as well as rhamnogalacturonase A(RGase A), EC:3.2.1.-. These enzymes is important in cell wall metabolizm.	GO:0009901|anther dehiscence;GO:0005975|carbohydrate metabolic process;GO:0009830|cell wall modification involved in abscission;GO:0010047|fruit dehiscence;	GO:0005618|cell wall;GO:0005737|cytoplasm;GO:0005576|extracellular region;	GO:0004650|polygalacturonase activity;	K01184	E3.2.1.15; polygalacturonase [EC:3.2.1.15]
AT4G11290	128	6.982	22	1.16569	5.98959	2.58246	2.94508e-20	4.27915e-19	up	yes	PER39	protein_coding	chr4:6869863-6871705:+	gi|15237128|ref|NP_192868.1|	1740	0	peroxidase 39 [Arabidopsis thaliana]	gi|145340103|ref|NM_117200.3|	1206	0	Arabidopsis thaliana peroxidase 39 mRNA, complete cds	Q9SUT2	674	0	Peroxidase 39	.	.	.	.	pfam00141	peroxidase	Peroxidase.	GO:0042744|hydrogen peroxide catabolic process;GO:0009664|plant-type cell wall organization;GO:0006979|response to oxidative stress;	GO:0005576|extracellular region;GO:0009505|plant-type cell wall;	GO:0020037|heme binding;GO:0046872|metal ion binding;GO:0004601|peroxidase activity;	K00430	E1.11.1.7; peroxidase [EC:1.11.1.7]
AT1G19250	203	11.073	35	1.85451	5.97087	2.57794	4.06917e-31	9.14615e-30	up	yes	FMO1	protein_coding	chr1:6650476-6653195:-	gi|145335895|ref|NP_173359.3|	2766	0	flavin-dependent monooxygenase 1 [Arabidopsis thaliana]	gi|145335894|ref|NM_101783.3|	1745	0	Arabidopsis thaliana flavin-dependent monooxygenase 1 mRNA, complete cds	Q9LMA1	1070	0	Probable flavin-containing monooxygenase 1	CC0774	99	3e-21	COG2072	pfam00743	FMO-like	Flavin-binding monooxygenase-like. This family includes FMO proteins, cyclohexanone mono-oxygenase and a number of different mono-oxygenases.	GO:0071456|cellular response to hypoxia;GO:0009870|defense response signaling pathway, resistance gene-dependent;GO:0010204|defense response signaling pathway, resistance gene-independent;GO:0042742|defense response to bacterium;GO:0050832|defense response to fungus;GO:0055114|oxidation-reduction process;GO:0009626|plant-type hypersensitive response;GO:0051707|response to other organism;GO:000962…	.	GO:0050660|flavin adenine dinucleotide binding;GO:0004497|monooxygenase activity;GO:0004499|N,N-dimethylaniline monooxygenase activity;GO:0050661|NADP binding;	K00485	FMO; dimethylaniline monooxygenase (N-oxide forming) [EC:1.14.13.8]
AT5G56200	29	1.58186	5	0.264929	5.97087	2.57794	1.16099e-05	4.47163e-05	up	yes	AT5G56200	protein_coding	chr5:22747478-22749427:+	gi|15241151|ref|NP_200431.1|	1724	0	C2H2 type zinc finger transcription factor-like protein [Arabidopsis thaliana]	gi|332002898|gb|CP002688.1|	1950	0	Arabidopsis thaliana chromosome 5 sequence	O22533	82.4	5e-16	Zinc finger protein ZAT6	.	.	.	.	pfam13912	zf-C2H2_6	C2H2-type zinc finger.	GO:0055062|phosphate ion homeostasis;GO:2000280|regulation of root development;GO:0010200|response to chitin;GO:0006351|transcription, DNA-templated;	GO:0005634|nucleus;	GO:0001047|core promoter binding;GO:0046872|metal ion binding;GO:0043565|sequence-specific DNA binding;GO:0003700|transcription factor activity, sequence-specific DNA binding;GO:0044212|transcription regulatory region DNA binding;	.	.
AT3G11340	415	22.6369	72	3.81498	5.9337	2.56893	1.46992e-61	7.56346e-60	up	yes	UGT76B1	protein_coding	chr3:3556554-3558361:+	gi|15229731|ref|NP_187742.1|	2381	0	UDP-dependent glycosyltransferase 76B1 [Arabidopsis thaliana]	gi|145338370|ref|NM_111968.3|	1487	0	Arabidopsis thaliana UDP-dependent glycosyltransferase 76B1 mRNA, complete cds	Q9FI99	451	1e-151	UDP-glycosyltransferase 76C1	.	.	.	.	pfam00201	UDPGT	UDP-glucoronosyl and UDP-glucosyl transferase.	GO:0009813|flavonoid biosynthetic process;GO:0052696|flavonoid glucuronidation;	GO:0043231|intracellular membrane-bounded organelle;	GO:0047807|cytokinin 7-beta-glucosyltransferase activity;GO:0080062|cytokinin 9-beta-glucosyltransferase activity;GO:0080043|quercetin 3-O-glucosyltransferase activity;GO:0080044|quercetin 7-O-glucosyltransferase activity;	K13493	UGT76C1_2; cytokinin-N-glucosyltransferase [EC:2.4.1.-]
AT5G24540	46	2.50916	8	0.423887	5.9194	2.56545	3.63844e-08	2.01093e-07	up	yes	BGLU31	protein_coding	chr5:8384681-8388028:-	gi|15238569|ref|NP_197842.1|	2756	0	beta glucosidase 31 [Arabidopsis thaliana]	gi|18420805|ref|NM_122362.1|	1605	0	Arabidopsis thaliana beta glucosidase 31 mRNA, complete cds	Q9FLU9	894	0	Beta-glucosidase 31	CAC0385	280	1e-85	COG2723	pfam00232	Glyco_hydro_1	Glycosyl hydrolase family 1.	GO:0005975|carbohydrate metabolic process;GO:0019762|glucosinolate catabolic process;GO:0009725|response to hormone;GO:0051707|response to other organism;GO:0009651|response to salt stress;	.	GO:0008422|beta-glucosidase activity;	K01188	E3.2.1.21; beta-glucosidase [EC:3.2.1.21]
AT2G24850	4006	218.515	698	36.9841	5.90834	2.56275	0	0	up	yes	TAT3	protein_coding	chr2:10582074-10585216:-	gi|15224631|ref|NP_180058.1|	2327	0	tyrosine aminotransferase 3 [Arabidopsis thaliana]	gi|30682572|ref|NM_128044.2|	1642	0	Arabidopsis thaliana tyrosine aminotransferase 3 mRNA, complete cds	Q9SK47	897	0	Probable aminotransferase TAT3	NMB1473	146	9e-37	COG0436	pfam00155	Aminotran_1_2	Aminotransferase class I and II.	GO:0009058|biosynthetic process;GO:0006520|cellular amino acid metabolic process;GO:0009753|response to jasmonic acid;GO:0009611|response to wounding;	.	GO:0004838|L-tyrosine:2-oxoglutarate aminotransferase activity;GO:0030170|pyridoxal phosphate binding;	K00815	TAT; tyrosine aminotransferase [EC:2.6.1.5]
AT4G14630	86	4.69103	15	0.794788	5.90224	2.56126	5.32205e-14	5.20995e-13	up	yes	GLP9	protein_coding	chr4:8392825-8393860:+	gi|15233510|ref|NP_193199.1|	909	5e-120	germin-like protein 9 [Arabidopsis thaliana]	gi|145340225|ref|NM_117545.3|	881	0	Arabidopsis thaliana germin-like protein 9 mRNA, complete cds	Q9LEA7	354	2e-121	Germin-like protein subfamily 1 member 8	.	.	.	.	pfam00190	Cupin_1	Cupin. This family represents the conserved barrel domain of the 'cupin' superfamily ('cupa' is the Latin term for a small barrel). This family contains 11S and 7S plant seed storage proteins, and germins. Plant seed storage proteins provide the major nitrogen source for the developing plant.	GO:0033609|oxalate metabolic process;GO:0009651|response to salt stress;	GO:0048046|apoplast;GO:0005618|cell wall;GO:0005576|extracellular region;GO:0000325|plant-type vacuole;GO:0005886|plasma membrane;	GO:0030145|manganese ion binding;GO:0045735|nutrient reservoir activity;GO:0046564|oxalate decarboxylase activity;	.	.
AT2G36760	17	0.927296	3	0.158958	5.83361	2.54439	0.000859763	0.00221687	up	yes	UGT73C2	protein_coding	chr2:15412967-15414594:-	gi|15228032|ref|NP_181214.1|	2568	0	UDP-glucosyl transferase 73C2 [Arabidopsis thaliana]	gi|330250293|gb|CP002685.1|	1628	0	Arabidopsis thaliana chromosome 2, complete sequence	Q9ZQ98	993	0	UDP-glycosyltransferase 73C2	BS_yojK	53.9	4e-07	COG1819	pfam00201	UDPGT	UDP-glucoronosyl and UDP-glucosyl transferase.	GO:0009813|flavonoid biosynthetic process;GO:0052696|flavonoid glucuronidation;	GO:0043231|intracellular membrane-bounded organelle;	GO:0080043|quercetin 3-O-glucosyltransferase activity;GO:0080044|quercetin 7-O-glucosyltransferase activity;	K13496	UGT73C; UDP-glucosyl transferase 73C [EC:2.4.1.-]
AT3G10000	17	0.927296	3	0.158958	5.83361	2.54439	0.000859763	0.00221687	up	yes	EDA31	protein_coding	chr3:3076781-3079188:+	gi|79396622|ref|NP_187611.2|	2169	0	embryo sac development arrest protein 31 [Arabidopsis thaliana]	gi|334185203|ref|NM_001202924.1|	1549	0	Arabidopsis thaliana embryo sac development arrest protein 31 mRNA, complete cds	Q9LZS0	72.8	3e-12	Trihelix transcription factor PTL	.	.	.	.	pfam13837	Myb_DNA-bind_4	Myb/SANT-like DNA-binding domain. This presumed domain appears to be related to other Myb/SANT-like DNA binding domains. In particular pfam10545 seems most related. This family is greatly expanded in plants and appears in several proteins annotated as transposon proteins.	GO:0048498|establishment of petal orientation;GO:0046621|negative regulation of organ growth;GO:0090428|perianth development;GO:0048441|petal development;GO:0009909|regulation of flower development;GO:0006355|regulation of transcription, DNA-templated;GO:0010200|response to chitin;GO:0048442|sepal development;GO:0006351|transcription, DNA-templated;	GO:0005634|nucleus;	GO:0003677|DNA binding;GO:0042803|protein homodimerization activity;GO:0003700|transcription factor activity, sequence-specific DNA binding;	.	.
AT5G07880	17	0.927296	3	0.158958	5.83361	2.54439	0.000859763	0.00221687	up	yes	SNAP29	protein_coding	chr5:2515219-2517066:-	gi|15241436|ref|NP_196405.1|	1297	1e-176	SNAP25-like protein SNAP29 [Arabidopsis thaliana]	gi|18415639|ref|NM_120870.1|	756	0	Arabidopsis thaliana SNAP25-like protein SNAP29 mRNA, complete cds	Q9SD96	504	7e-178	SNAP25 homologous protein SNAP29	.	.	.	.	pfam05739	SNARE	SNARE domain. Most if not all vesicular membrane fusion events in eukaryotic cells are believed to be mediated by a conserved fusion machinery, the SNARE [soluble N-ethylmaleimide-sensitive factor (NSF) attachment protein (SNAP) receptors] machinery. The SNARE domain is thought to act as a protein-protein interaction module in the assembly of a SNARE protein complex.	GO:0061025|membrane fusion;GO:0015031|protein transport;GO:0016192|vesicle-mediated transport;	GO:0005737|cytoplasm;GO:0005886|plasma membrane;	GO:0005484|SNAP receptor activity;	K08509	SNAP29; synaptosomal-associated protein 29
AT3G28360	45	2.45461	8	0.423887	5.79071	2.53374	6.31378e-08	3.37714e-07	up	yes	ABCB16	protein_coding	chr3:10611024-10616361:-	gi|240255457|ref|NP_189477.4|	6198	0	ABC transporter B family member 16 [Arabidopsis thaliana]	gi|240255456|ref|NM_113756.5|	3794	0	Arabidopsis thaliana ABC transporter B family member 16 mRNA, complete cds	Q9LSJ8	2389	0	ABC transporter B family member 16	SPCC663.03	691	0	COG1132	pfam00664	ABC_membrane	ABC transporter transmembrane region. This family represents a unit of six transmembrane helices. Many members of the ABC transporter family (pfam00005) have two such regions.	GO:0055085|transmembrane transport;	GO:0016021|integral component of membrane;	GO:0005524|ATP binding;GO:0042626|ATPase activity, coupled to transmembrane movement of substances;	K05658	ABCB1; ATP-binding cassette, subfamily B (MDR/TAP), member 1 [EC:3.6.3.44]
AT5G14960	45	2.45461	8	0.423887	5.79071	2.53374	6.31378e-08	3.37714e-07	up	yes	E2FD	protein_coding	chr5:4843855-4846664:+	gi|15242176|ref|NP_197000.1|	1921	0	DP-E2F-like 2 [Arabidopsis thaliana]	gi|30685136|ref|NM_121500.3|	1119	0	Arabidopsis thaliana DP-E2F-like 2 mRNA, complete cds	Q9LFQ9	744	0	E2F transcription factor-like E2FD	.	.	.	.	pfam02319	E2F_TDP	E2F/DP family winged-helix DNA-binding domain. This family contains the transcription factor E2F and its dimerization partners TDP1 and TDP2, which stimulate E2F-dependent transcription. E2F binds to DNA as a homodimer or as a heterodimer in association with TDP1/2, the heterodimer having increased binding efficiency. The crystal structure of an E2F4-DP2-DNA complex shows that the DNA-binding dom…	GO:0007049|cell cycle;GO:0008284|positive regulation of cell proliferation;GO:0009733|response to auxin;GO:0006351|transcription, DNA-templated;	GO:0005634|nucleus;GO:0005667|transcription factor complex;	GO:0003677|DNA binding;GO:0003700|transcription factor activity, sequence-specific DNA binding;	.	.
AT2G06185	56	3.05462	10	0.529859	5.76498	2.52732	1.6791e-09	1.08614e-08	up	yes	AT2G06185	lncRNA	chr2:6212448-6212697:+	.	.	.	.	gi|330250293|gb|CP002685.1|	250	2e-127	Arabidopsis thaliana chromosome 2, complete sequence	.	.	.	.	.	.	.	.	pfam15292	Treslin_N	Treslin N-terminus. This family represents the N-terminus of treslin, a checkpoint regulator which plays a role in DNA replication preinitiation complex formation.	.	.	.	.	.
AT4G17215	28	1.52731	5	0.264929	5.76498	2.52732	2.03395e-05	7.48873e-05	up	yes	AT4G17215	protein_coding	chr4:9655669-9656654:+	gi|18414844|ref|NP_567524.1|	704	3e-90	pollen Ole e 1 allergen and extensin family protein [Arabidopsis thaliana]	gi|42566896|ref|NM_117826.2|	652	0	Arabidopsis thaliana pollen Ole e 1 allergen and extensin family protein mRNA, complete cds	.	.	.	.	.	.	.	.	pfam01190	Pollen_Ole_e_I	Pollen proteins Ole e I like.	.	.	.	.	.
AT4G17660	28	1.52731	5	0.264929	5.76498	2.52732	2.03395e-05	7.48873e-05	up	yes	PBL20	protein_coding	chr4:9831077-9833138:+	gi|30684132|ref|NP_193501.2|	2010	0	protein kinase family protein [Arabidopsis thaliana]	gi|30684131|ref|NM_117874.2|	1209	0	Arabidopsis thaliana protein kinase family protein mRNA, complete cds	Q9LTC0	523	0	Probable receptor-like protein kinase At5g47070	.	.	.	.	pfam00069	Pkinase	Protein kinase domain.	.	GO:0005886|plasma membrane;	GO:0005524|ATP binding;GO:0004674|protein serine/threonine kinase activity;	K00924	E2.7.1.-
AT2G23990	33	1.80005	6	0.317915	5.66203	2.50132	4.24402e-06	1.77876e-05	up	yes	ENODL11	protein_coding	chr2:10206665-10207985:-	gi|42570899|ref|NP_973523.1|	882	3e-117	early nodulin-like protein 11 [Arabidopsis thaliana]	gi|42570898|ref|NM_201794.1|	681	0	Arabidopsis thaliana early nodulin-like protein 11 mRNA, complete cds	Q9SK27	117	8e-31	Early nodulin-like protein 1	.	.	.	.	pfam02298	Cu_bind_like	Plastocyanin-like domain. This family represents a domain found in flowering plants related to the copper binding protein plastocyanin. Some members of this family may not bind copper due to the lack of key residues.	.	GO:0031225|anchored component of membrane;GO:0046658|anchored component of plasma membrane;GO:0005886|plasma membrane;GO:0009506|plasmodesma;	GO:0009055|electron carrier activity;	.	.
AT5G53190	22	1.20003	4	0.211943	5.66203	2.50132	0.000173261	0.000527497	up	yes	SWEET3	protein_coding	chr5:21572143-21574329:-	gi|42568507|ref|NP_200131.2|	1274	8e-174	bidirectional sugar transporter SWEET3 [Arabidopsis thaliana]	gi|145359194|ref|NM_124698.3|	1003	0	Arabidopsis thaliana bidirectional sugar transporter SWEET3 mRNA, complete cds	Q6NQN5	495	4e-175	Bidirectional sugar transporter SWEET3	.	.	.	.	pfam03083	MtN3_slv	Sugar efflux transporter for intercellular exchange. This family includes proteins such as drosophila saliva, MtN3 involved in root nodule development and a protein involved in activation and expression of recombination activation genes (RAGs). Although the molecular function of these proteins is unknown, they are almost certainly transmembrane proteins. This family contains a region of two trans…	GO:0008643|carbohydrate transport;	GO:0016021|integral component of membrane;GO:0005887|integral component of plasma membrane;	GO:0051119|sugar transmembrane transporter activity;	K15382	SLC50A, SWEET; solute carrier family 50 (sugar transporter)
AT1G73910	11	0.600015	2	0.105972	5.66203	2.50132	0.00792455	0.0149749	up	yes	ATARP4A	protein_coding	chr1:27789208-27790678:+	gi|15219580|ref|NP_177531.1|	785	4e-102	actin-related protein 4A [Arabidopsis thaliana]	gi|332189094|gb|CP002684.1|	605	0	Arabidopsis thaliana chromosome 1 sequence	Q9C9B2	228	8e-74	Actin-related protein 4A	YFL039c	105	7e-25	COG5277	pfam00022	Actin	Actin.	GO:0006338|chromatin remodeling;GO:0006281|DNA repair;GO:0006355|regulation of transcription, DNA-templated;	GO:0031011|Ino80 complex;GO:0035267|NuA4 histone acetyltransferase complex;	.	K11340	ACTL6A, INO80K; actin-like protein 6A
AT2G02120	11	0.600015	2	0.105972	5.66203	2.50132	0.00792455	0.0149749	up	yes	PDF2.1	protein_coding	chr2:538250-539123:+	gi|15226876|ref|NP_178320.1|	294	3e-31	defensin-like protein 4 [Arabidopsis thaliana]	gi|145359832|ref|NM_126272.3|	516	0	Arabidopsis thaliana defensin-like protein 4 mRNA, complete cds	Q41914	117	2e-32	Defensin-like protein 4	.	.	.	.	pfam00304	Gamma-thionin	Gamma-thionin family.	GO:0006952|defense response;GO:0050832|defense response to fungus;GO:0031640|killing of cells of other organism;	GO:0005576|extracellular region;	.	.	.
AT2G06765	11	0.600015	2	0.105972	5.66203	2.50132	0.00792455	0.0149749	up	yes	AT2G06765	lncRNA	chr2:7269766-7270242:-	.	.	.	.	gi|330250293|gb|CP002685.1|	477	0	Arabidopsis thaliana chromosome 2, complete sequence	.	.	.	.	.	.	.	.	pfam10483	Elong_Iki1	Elongator subunit Iki1. This family is a component of the RNA polymerase II elongator complex. This complex is involved in elongation of RNA polymerase II transcription and in modification of wobble nucleosides in tRNA.	.	.	.	.	.
AT4G01925	11	0.600015	2	0.105972	5.66203	2.50132	0.00792455	0.0149749	up	yes	AT4G01925	protein_coding	chr4:833063-834340:-	gi|334186281|ref|NP_680558.2|	1388	0	cysteine/histidine-rich C1 domain-containing protein [Arabidopsis thaliana]	gi|334186280|ref|NM_148192.2|	881	0	Arabidopsis thaliana cysteine/histidine-rich C1 domain-containing protein mRNA, complete cds	.	.	.	.	.	.	.	.	pfam07649	C1_3	C1-like domain. This short domain is rich in cysteines and histidines. The pattern of conservation is similar to that found in pfam00130.	.	.	.	.	.
AT4G07820	11	0.600015	2	0.105972	5.66203	2.50132	0.00792455	0.0149749	up	yes	AT4G07820	protein_coding	chr4:4636624-4637450:-	gi|15235835|ref|NP_192524.1|	855	2e-113	cysteine-rich secretory proteins, antigen 5 and pathogenesis-related protein 1 domain-containing protein [Arabidopsis thaliana]	gi|332656411|gb|CP002687.1|	827	0	Arabidopsis thaliana chromosome 4 sequence	P33154	154	2e-44	Pathogenesis-related protein 1	YJL078c_1	64.3	7e-12	COG2340	pfam00188	CAP	Cysteine-rich secretory protein family. This is a large family of cysteine-rich secretory proteins, antigen 5, and pathogenesis-related 1 proteins (CAP) that are found in a wide range of organisms, including prokaryotes and non-vertebrate eukaryotes, The nine subfamilies of the mammalian CAP 'super'family include: the human glioma pathogenesis-related 1 (GLIPR1), Golgi associated pathogenesis rel…	GO:0006952|defense response;GO:0010266|response to vitamin B1;GO:0009414|response to water deprivation;GO:0009627|systemic acquired resistance;	GO:0048046|apoplast;GO:0005618|cell wall;	.	K13449	PR1; pathogenesis-related protein 1
AT2G46960	593	32.3463	110	5.82845	5.54973	2.47242	1.45599e-83	1.06648e-81	up	yes	CYP709B1	protein_coding	chr2:19292035-19294375:-	gi|18407219|ref|NP_566092.1|	2681	0	cytochrome P450, family 709, subfamily B, polypeptide 1 [Arabidopsis thaliana]	gi|18407218|ref|NM_130264.1|	1854	0	Arabidopsis thaliana cytochrome P450, family 709, subfamily B, polypeptide 1 mRNA, complete cds	Q9ASR3	1037	0	Cytochrome P450 709B1	AGc2890	167	3e-44	COG2124	pfam00067	p450	Cytochrome P450. Cytochrome P450s are haem-thiolate proteins involved in the oxidative degradation of various compounds. They are particularly well known for their role in the degradation of environmental toxins and mutagens. They can be divided into 4 classes, according to the method by which electrons from NAD(P)H are delivered to the catalytic site. Sequence conservation is relatively low with…	.	GO:0016021|integral component of membrane;	GO:0020037|heme binding;GO:0005506|iron ion binding;GO:0004497|monooxygenase activity;GO:0016705|oxidoreductase activity, acting on paired donors, with incorporation or reduction of molecular oxygen;	.	.
AT1G14880	9096	496.158	1730	91.6655	5.4127	2.43635	0	0	up	yes	PLAC1	protein_coding	chr1:5132506-5133860:-	gi|15223921|ref|NP_172941.1|	802	6e-105	cadmium resistance protein 1 [Arabidopsis thaliana]	gi|145335712|ref|NM_101357.3|	765	0	Arabidopsis thaliana cadmium resistance protein 1 mRNA, complete cds	Q9LQU2	313	3e-106	Protein PLANT CADMIUM RESISTANCE 1	.	.	.	.	pfam04749	PLAC8	PLAC8 family. This family includes the Placenta-specific gene 8 protein.	.	GO:0016021|integral component of membrane;GO:0005886|plasma membrane;GO:0005773|vacuole;	.	.	.
[truncated: 1,384 more rows]

## Sheet: Table S3
Ontology	Term_name	Up_Count	Up_Percent	Down_Count	Down_Percent
cellular_component	extracellular region	123	12.05	135	15.5		258
cellular_component	cell	1	0.1	2	0.23		3
cellular_component	membrane	150	14.69	164	18.83		314
cellular_component	cell junction	26	2.55	23	2.64		49
cellular_component	membrane-enclosed lumen	4	0.39	2	0.23		6
cellular_component	macromolecular complex	61	5.97	26	2.99		87
[truncated: 40 more rows]

## Sheet: Table S4
flavonoid metabolism
[truncated: 253 more rows]

## Sheet: Table S5
Name	Map	Count	p	q	Gene_in_DE	Up_Gene	Up_Count	Down_Gene	Down_Count	Links	Result
[truncated: 99 more rows]

[truncated: 2 more sheets: Table S6, Table S7]
